# Supplementary material for: Deciphering vancomycin resistance in Enterococcus faecium: gene distribution, sequence typing, and global phylogenetic analysis
Source: Front Microbiol. 2025 Aug 15;16:1578903. doi: 10.3389/fmicb.2025.1578903 (PMC12394535; doi:10.3389/fmicb.2025.1578903)
Supplement: Supplementary file 2 [file Table_2.xlsx]

## Sheet: Sheet1
											Gene_type	AMINOGLYCOSIDE	AMINOGLYCOSIDE	AMINOGLYCOSIDE	AMINOGLYCOSIDE	AMINOGLYCOSIDE	AMINOGLYCOSIDE	AMINOGLYCOSIDE	AMINOGLYCOSIDE	AMINOGLYCOSIDE	AMINOGLYCOSIDE	AMINOGLYCOSIDE	AMINOGLYCOSIDE	AMINOGLYCOSIDE	AMINOGLYCOSIDE	AMINOGLYCOSIDE	AVILAMYCIN	BACITRACIN	BETA-LACTAM	BETA-LACTAM	BETA-LACTAM	BLEOMYCIN	FOSFOMYCIN	FOSFOMYCIN	FOSFOMYCIN	GLYCOPEPTIDE	GLYCOPEPTIDE	GLYCOPEPTIDE	GLYCOPEPTIDE	GLYCOPEPTIDE	GLYCOPEPTIDE	GLYCOPEPTIDE	GLYCOPEPTIDE	GLYCOPEPTIDE	GLYCOPEPTIDE	GLYCOPEPTIDE	GLYCOPEPTIDE	GLYCOPEPTIDE	GLYCOPEPTIDE
Assembly	ST	Profile	Acc	Organism	Strain	Serovar	Isolation_source	Country	Host	Collection_date	Strain	aac(6)-I	aac(6)-Ie/aph(2)-Ia	aac(6)-Ii	aac(6)-Im	aadD1	aadE	ant(6)-Ia	ant(9)-Ia	aph(2)-IIa	aph(2)-IVa	aph(2)-Ie	aph(3)-IIIa	apmA	spw	str	emtA	bcrA	blaOXA-232	blaTEM-1	blaTEM-116	bleO	fosB	fosB3	fosXCC	vanA	vanB	vanD	vanG	vanH-A	vanH-B	vanH-D	vanH-M	vanH-P	vanM	vanN	vanP	vanR-A	vanR-B
GCA_000148025.1	17	atpA_1-ddl_1-gdh_1-purK_1-gyd_1-pstS_1-adk_1	GL455987	Enterococcus faecium TX0082	TX0082	blank	blank	blank	blank	blank'	GCA_000148025.1	1	0	0	0	0	0	1	0	0	0	0	1	0	0	0	0	0	0	0	0	0	0	0	0	1	0	0	0	1	0	0	0	0	0	0	0	1	0
GCA_000157435.1	Unknown	atpA_7-ddl_1-gdh_1-purK_1-#-pstS_1-adk_1	GG692537	Enterococcus faecium 1,230,933	1230933	blank	blank	blank	blank	blank'	GCA_000157435.1	1	1	0	0	0	0	1	0	0	0	0	1	0	0	0	0	0	0	0	0	0	0	0	0	1	0	0	0	1	0	0	0	0	0	0	0	1	0
GCA_000157535.1	203	atpA_15-ddl_1-gdh_1-purK_1-gyd_1-pstS_20-adk_1	GG688486	Enterococcus faecium 1,231,502	1231502	blank	blank	blank	blank	blank'	GCA_000157535.1	1	1	0	0	0	0	1	0	0	0	0	1	0	0	0	0	0	0	0	0	0	0	0	0	1	0	0	0	1	0	0	0	0	0	0	0	1	0
GCA_000160315.2	16	atpA_1-ddl_2-gdh_1-purK_1-gyd_1-pstS_1-adk_1	ACJQ02	Enterococcus faecium C68	C68	blank	blank	blank	blank	blank'	GCA_000160315.2	1	1	0	0	0	0	1	0	0	0	0	1	0	0	0	0	0	0	0	0	0	0	0	0	0	1	0	0	0	1	0	0	0	0	0	0	0	1
GCA_000172655.1	32	atpA_3-ddl_3-gdh_1-purK_2-gyd_1-pstS_1-adk_1	ABQI01	Enterococcus faecium E1071	E1071	blank	feces of a hospitalized patient	Netherlands	Homo sapiens	2000'	GCA_000172655.1	1	0	0	0	0	0	1	0	0	0	0	0	0	1	1	0	0	0	0	0	0	0	0	0	1	0	0	0	1	0	0	0	0	0	0	0	1	0
GCA_000250945.1	17	atpA_1-ddl_1-gdh_1-purK_1-gyd_1-pstS_1-adk_1	CP003354	Enterococcus faecium Aus0004	Aus0004	blank	blood	Australia: Melbourne	Homo sapiens	1998'	GCA_000250945.1	1	0	0	0	0	0	0	0	0	0	0	0	0	0	0	0	0	0	0	0	0	0	0	0	0	1	0	0	0	1	0	0	0	0	0	0	0	1
GCA_000295435.2	17	atpA_1-ddl_1-gdh_1-purK_1-gyd_1-pstS_1-adk_1	JH813756	Enterococcus faecium ERV1	ERV1	blank	airways	blank	Homo sapiens	blank'	GCA_000295435.2	1	1	0	0	0	0	1	0	0	0	0	1	0	0	0	0	0	0	0	0	0	0	0	0	1	0	0	0	1	0	0	0	0	0	0	0	1	0
GCA_000321485.1	27	atpA_2-ddl_7-gdh_5-purK_7-gyd_1-pstS_1-adk_1	KB029408	Enterococcus faecium EnGen0012	EnGen0012	blank	Ascites	Netherlands	Hospitalized patient	1995'	GCA_000321485.1	1	0	0	0	0	0	0	0	0	0	0	1	0	1	0	0	0	0	0	0	0	0	0	0	1	0	0	0	1	0	0	0	0	0	0	0	1	0
GCA_000321505.1	26	atpA_9-ddl_2-gdh_1-purK_6-gyd_1-pstS_1-adk_1	KB029435	Enterococcus faecium EnGen0010	E0164	blank	blank	blank	blank	blank'	GCA_000321505.1	1	0	0	0	0	0	0	0	0	0	0	0	0	0	0	0	0	0	0	0	0	0	0	0	1	0	0	0	1	0	0	0	0	0	0	0	1	0
GCA_000321525.1	9	atpA_5-ddl_2-gdh_6-purK_6-gyd_1-pstS_7-adk_1	KB029421	Enterococcus faecium EnGen0022	E0269	blank	blank	blank	blank	blank'	GCA_000321525.1	1	0	0	0	0	0	0	0	0	0	0	0	0	0	0	0	0	0	0	0	0	0	0	0	1	0	0	0	1	0	0	0	0	0	0	0	1	0
GCA_000321545.1	Unknown	atpA_9-ddl_1-gdh_1-purK_1-#-pstS_1-adk_1	KB029470	Enterococcus faecium EnGen0013	E0333	blank	blank	blank	blank	blank'	GCA_000321545.1	1	0	0	0	0	0	1	0	0	0	0	1	0	0	0	0	0	0	0	0	0	0	0	0	1	0	0	0	1	0	0	0	0	0	0	0	1	0
GCA_000321585.1	151	atpA_5-ddl_5-gdh_1-purK_6-gyd_1-pstS_1-adk_1	KB029488	Enterococcus faecium EnGen0019	E0680	blank	blank	blank	blank	blank'	GCA_000321585.1	1	0	0	0	0	0	0	0	0	0	0	0	0	0	1	0	0	0	0	0	0	0	0	0	1	0	0	0	1	0	0	0	0	0	0	0	1	0
GCA_000321665.1	117	atpA_9-ddl_1-gdh_1-purK_1-gyd_1-pstS_1-adk_1	KB029546	Enterococcus faecium EnGen0002	EnGen0002	blank	feces	USA	Hospitalized patient	2001'	GCA_000321665.1	1	0	0	0	0	0	1	0	0	0	0	1	0	0	0	0	0	0	0	0	0	0	0	0	0	1	0	0	0	1	0	0	0	0	0	0	0	1
GCA_000321745.1	5	atpA_5-ddl_2-gdh_1-purK_9-gyd_1-pstS_1-adk_5	KB029608	Enterococcus faecium EnGen0021	EnGen0021	blank	feces	Netherlands	Hospitalized patient	2002'	GCA_000321745.1	1	0	0	0	0	0	0	0	0	0	0	0	0	0	0	0	0	0	0	0	0	0	0	0	1	0	0	0	1	0	0	0	0	0	0	0	1	0
GCA_000321785.1	27	atpA_2-ddl_7-gdh_5-purK_7-gyd_1-pstS_1-adk_1	KB029681	Enterococcus faecium EnGen0020	E1574	blank	blank	blank	blank	blank'	GCA_000321785.1	1	0	0	0	0	0	0	0	0	0	0	1	0	1	0	0	0	0	0	0	0	0	0	0	1	0	0	0	1	0	0	0	0	0	0	0	1	0
GCA_000321805.1	158	atpA_9-ddl_2-gdh_6-purK_6-gyd_1-pstS_36-adk_1	KB029627	Enterococcus faecium EnGen0001	E1575	blank	blank	blank	blank	blank'	GCA_000321805.1	1	0	0	0	0	0	0	0	0	0	0	0	0	0	0	0	0	0	0	0	0	0	0	0	1	0	0	0	1	0	0	0	0	0	0	0	1	0
GCA_000322205.1	117	atpA_9-ddl_1-gdh_1-purK_1-gyd_1-pstS_1-adk_1	KB029961	Enterococcus faecium EnGen0034	E2297	blank	blank	blank	blank	blank'	GCA_000322205.1	1	1	0	0	0	0	1	0	0	0	0	1	0	0	0	0	0	0	0	0	0	0	0	0	1	0	0	0	1	0	0	0	0	0	0	0	1	0
GCA_000322325.1	310	atpA_9-ddl_2-gdh_1-purK_6-gyd_22-pstS_7-adk_1	KB030018	Enterococcus faecium EnGen0048	E4215	blank	blank	blank	blank	blank'	GCA_000322325.1	1	0	0	0	0	0	0	0	0	0	0	0	0	0	0	0	0	0	0	0	0	0	0	0	1	0	0	0	1	0	0	0	0	0	0	0	1	0
GCA_000322365.1	78	atpA_15-ddl_1-gdh_1-purK_1-gyd_1-pstS_1-adk_1	KB030061	Enterococcus faecium EnGen0051	E1644	blank	blank	blank	blank	blank'	GCA_000322365.1	1	1	0	0	0	0	1	0	0	0	0	1	0	0	0	0	0	0	0	0	0	0	0	0	1	0	0	0	1	0	0	0	0	0	0	0	1	0
GCA_000322385.1	78	atpA_15-ddl_1-gdh_1-purK_1-gyd_1-pstS_1-adk_1	KB030082	Enterococcus faecium EnGen0050	E2369	blank	blank	blank	blank	blank'	GCA_000322385.1	1	1	0	0	0	0	1	0	0	0	0	1	0	0	0	0	0	0	0	0	0	0	0	0	1	0	0	0	1	0	0	0	0	0	0	0	1	0
GCA_000322445.1	78	atpA_15-ddl_1-gdh_1-purK_1-gyd_1-pstS_1-adk_1	KB030213	Enterococcus faecium EnGen0045	E6012	blank	blank	blank	blank	blank'	GCA_000322445.1	1	1	0	0	0	0	1	0	0	0	0	1	0	0	0	0	0	0	0	0	0	0	0	0	0	0	0	0	1	0	0	0	0	0	0	0	1	0
GCA_000322465.1	78	atpA_15-ddl_1-gdh_1-purK_1-gyd_1-pstS_1-adk_1	KB030158	Enterococcus faecium EnGen0049	E6045	blank	blank	blank	blank	blank'	GCA_000322465.1	1	1	0	0	0	0	1	0	0	0	0	1	0	0	0	0	0	0	0	0	0	0	0	0	1	0	0	0	1	0	0	0	0	0	0	0	1	0
GCA_000391745.1	123	atpA_5-ddl_5-gdh_1-purK_3-gyd_1-pstS_1-adk_1	KB945897	Enterococcus faecium EnGen0131	109 A1	blank	blank	blank	blank	blank'	GCA_000391745.1	1	0	0	0	0	0	1	0	0	0	0	1	0	0	0	0	0	0	0	0	0	0	0	0	1	0	0	0	1	0	0	0	0	0	0	0	1	0
GCA_000391785.1	Unknown	atpA_4-ddl_2-gdh_1-purK_9-gyd_1-#-adk_5	KB932619	Enterococcus faecium EnGen0124	7230532-1	blank	blank	blank	blank	blank'	GCA_000391785.1	1	0	0	0	0	0	0	0	0	0	0	0	0	0	0	0	0	0	0	0	0	0	0	0	1	0	0	0	1	0	0	0	0	0	0	0	1	0
GCA_000391805.1	133	atpA_5-ddl_2-gdh_1-purK_9-gyd_1-pstS_14-adk_5	KB945905	Enterococcus faecium EnGen0125	7330381-1	blank	blank	blank	blank	blank'	GCA_000391805.1	1	0	0	0	0	0	0	0	0	0	0	0	0	0	0	0	0	0	0	0	0	0	0	0	1	0	0	0	1	0	0	0	0	0	0	0	1	0
GCA_000391825.1	6	atpA_4-ddl_2-gdh_1-purK_9-gyd_1-pstS_1-adk_5	KB932631	Enterococcus faecium EnGen0133	7330446-2	blank	blank	blank	blank	blank'	GCA_000391825.1	1	0	0	0	0	0	0	0	0	0	0	0	0	0	0	0	0	0	0	0	0	0	0	0	1	0	0	0	1	0	0	0	0	0	0	0	1	0
GCA_000391845.1	6	atpA_4-ddl_2-gdh_1-purK_9-gyd_1-pstS_1-adk_5	KB932639	Enterococcus faecium EnGen0126	7330519-3	blank	blank	blank	blank	blank'	GCA_000391845.1	1	0	0	0	0	0	0	0	0	0	0	0	0	0	0	0	0	0	0	0	0	0	0	0	1	0	0	0	1	0	0	0	0	0	0	0	1	0
GCA_000391865.1	185	atpA_5-ddl_2-gdh_1-purK_9-gyd_1-pstS_20-adk_5	KB932645	Enterococcus faecium EnGen0135	7330614-1	blank	blank	blank	blank	blank'	GCA_000391865.1	1	0	0	0	0	0	0	0	0	0	0	0	0	0	0	0	0	0	0	0	0	0	0	0	1	0	0	0	1	0	0	0	0	0	0	0	1	0
GCA_000391885.1	6	atpA_4-ddl_2-gdh_1-purK_9-gyd_1-pstS_1-adk_5	KB932653	Enterococcus faecium EnGen0129	7330884-2	blank	blank	blank	blank	blank'	GCA_000391885.1	1	0	0	0	0	0	0	0	0	0	0	0	0	0	0	0	0	0	0	0	0	0	0	0	1	0	0	0	1	0	0	0	0	0	0	0	1	0
GCA_000391905.1	6	atpA_4-ddl_2-gdh_1-purK_9-gyd_1-pstS_1-adk_5	KB945914	Enterococcus faecium EnGen0134	7430166-3	blank	blank	blank	blank	blank'	GCA_000391905.1	1	0	0	0	0	0	0	0	0	0	0	0	0	0	0	0	0	0	0	0	0	0	0	0	1	0	0	0	1	0	0	0	0	0	0	0	1	0
GCA_000391925.1	147	atpA_5-ddl_2-gdh_1-purK_9-gyd_1-pstS_2-adk_5	KB932666	Enterococcus faecium EnGen0130	841V03	blank	blank	blank	blank	blank'	GCA_000391925.1	1	0	0	0	0	0	0	0	0	0	0	0	0	0	1	1	0	0	0	0	0	0	0	0	1	0	0	0	1	0	0	0	0	0	0	0	1	0
GCA_000391945.1	6	atpA_4-ddl_2-gdh_1-purK_9-gyd_1-pstS_1-adk_5	KB932672	Enterococcus faecium EnGen0128	9730219-1	blank	blank	blank	blank	blank'	GCA_000391945.1	1	0	0	0	0	0	0	0	0	0	0	0	0	0	0	0	0	0	0	0	0	0	0	0	1	0	0	0	1	0	0	0	0	0	0	0	1	0
GCA_000391965.1	6	atpA_4-ddl_2-gdh_1-purK_9-gyd_1-pstS_1-adk_5	KB932676	Enterococcus faecium EnGen0132	9730357-1	blank	blank	blank	blank	blank'	GCA_000391965.1	1	0	0	0	0	0	0	0	0	0	0	0	0	0	0	0	0	0	0	0	0	0	0	0	1	0	0	0	1	0	0	0	0	0	0	0	1	0
GCA_000392005.1	6	atpA_4-ddl_2-gdh_1-purK_9-gyd_1-pstS_1-adk_5	KB932692	Enterococcus faecium EnGen0137	9731352-4	blank	blank	blank	blank	blank'	GCA_000392005.1	1	0	0	0	0	0	1	0	0	0	0	1	0	1	0	0	0	0	0	0	0	0	0	0	1	0	0	0	1	0	0	0	0	0	0	0	1	0
GCA_000392025.1	6	atpA_4-ddl_2-gdh_1-purK_9-gyd_1-pstS_1-adk_5	KB932699	Enterococcus faecium EnGen0138	9830091-5	blank	blank	blank	blank	blank'	GCA_000392025.1	1	0	0	0	0	0	0	0	0	0	0	0	0	0	0	0	0	0	0	0	0	0	0	0	1	0	0	0	1	0	0	0	0	0	0	0	1	0
GCA_000392045.1	6	atpA_4-ddl_2-gdh_1-purK_9-gyd_1-pstS_1-adk_5	KB932704	Enterococcus faecium EnGen0140	9830512-2	blank	blank	blank	blank	blank'	GCA_000392045.1	1	0	0	0	0	0	0	0	0	0	0	0	0	0	0	0	0	0	0	0	0	0	0	0	1	0	0	0	1	0	0	0	0	0	0	0	1	0
GCA_000392065.1	185	atpA_5-ddl_2-gdh_1-purK_9-gyd_1-pstS_20-adk_5	KB945939	Enterococcus faecium EnGen0142	9830565-4	blank	blank	blank	blank	blank'	GCA_000392065.1	1	0	0	0	0	0	0	0	0	0	0	0	0	0	0	0	0	0	0	0	0	0	0	0	1	0	0	0	1	0	0	0	0	0	0	0	1	0
GCA_000392085.1	133	atpA_5-ddl_2-gdh_1-purK_9-gyd_1-pstS_14-adk_5	KB932715	Enterococcus faecium EnGen0145	9930238-2	blank	blank	blank	blank	blank'	GCA_000392085.1	1	0	0	0	0	0	0	0	0	0	0	0	0	0	0	0	0	0	0	0	0	0	0	0	1	0	0	0	1	0	0	0	0	0	0	0	1	0
GCA_000392105.1	6	atpA_4-ddl_2-gdh_1-purK_9-gyd_1-pstS_1-adk_5	KB945946	Enterococcus faecium EnGen0146	9931110-4	blank	blank	blank	blank	blank'	GCA_000392105.1	1	0	0	0	0	0	1	0	0	0	0	0	0	0	1	0	0	0	0	0	0	0	0	0	1	0	0	0	1	0	0	0	0	0	0	0	1	0
GCA_000392125.1	6	atpA_4-ddl_2-gdh_1-purK_9-gyd_1-pstS_1-adk_5	KB932727	Enterococcus faecium EnGen0147	A17 Sv1	blank	blank	blank	blank	blank'	GCA_000392125.1	1	0	0	0	0	0	0	0	0	0	0	0	0	0	0	0	0	0	0	0	0	0	0	0	1	0	0	0	1	0	0	0	0	0	0	0	1	0
GCA_000392145.1	6	atpA_4-ddl_2-gdh_1-purK_9-gyd_1-pstS_1-adk_5	KB932735	Enterococcus faecium EnGen0148	E8sv3	blank	blank	blank	blank	blank'	GCA_000392145.1	1	0	0	0	0	0	0	0	0	0	0	0	0	0	0	0	0	0	0	0	0	0	0	0	1	0	0	0	1	0	0	0	0	0	0	0	1	0
GCA_000392165.1	22	atpA_2-ddl_3-gdh_1-purK_2-gyd_1-pstS_1-adk_1	KB932740	Enterococcus faecium EnGen0149	H17243	blank	blank	blank	blank	blank'	GCA_000392165.1	1	0	0	0	0	0	1	0	0	0	0	1	0	1	0	0	0	0	0	0	0	0	0	0	1	0	0	0	1	0	0	0	0	0	0	0	1	0
GCA_000392195.1	6	atpA_4-ddl_2-gdh_1-purK_9-gyd_1-pstS_1-adk_5	KB932747	Enterococcus faecium EnGen0151	H17575	blank	blank	blank	blank	blank'	GCA_000392195.1	1	0	0	0	0	0	0	0	0	0	0	0	0	0	0	0	0	0	0	0	0	0	0	0	1	0	0	0	1	0	0	0	0	0	0	0	1	0
GCA_000392215.1	117	atpA_9-ddl_1-gdh_1-purK_1-gyd_1-pstS_1-adk_1	KB945990	Enterococcus faecium EnGen0152	HM1071	blank	blank	blank	blank	blank'	GCA_000392215.1	1	0	0	0	0	0	1	0	0	0	0	1	0	0	0	0	0	0	0	0	0	0	0	0	1	0	0	0	1	0	0	0	0	0	0	0	1	0
GCA_000392255.1	5	atpA_5-ddl_2-gdh_1-purK_9-gyd_1-pstS_1-adk_5	KN150996	Enterococcus faecium EnGen0155	KH36syn	blank	blank	blank	blank	blank'	GCA_000392255.1	1	0	0	0	0	0	1	0	0	0	0	0	0	1	1	0	0	0	0	0	0	0	0	0	1	0	0	0	1	0	0	0	0	0	0	0	1	0
GCA_000393435.1	417	atpA_5-ddl_7-gdh_5-purK_7-gyd_2-pstS_1-adk_1	KB944903	Enterococcus faecium EnGen0371	VAN 327	blank	blank	blank	blank	blank'	GCA_000393435.1	1	0	0	0	0	0	0	0	0	0	0	0	0	0	0	0	0	0	0	0	0	0	0	0	1	0	0	0	1	0	0	0	0	0	0	0	1	0
GCA_000393675.1	50	atpA_15-ddl_1-gdh_6-purK_6-gyd_1-pstS_1-adk_1	KB946029	Enterococcus faecium EnGen0261	UAA1024	blank	blank	blank	blank	blank'	GCA_000393675.1	1	0	0	0	0	0	0	0	0	0	0	0	0	0	0	0	0	0	0	0	0	0	0	0	1	0	0	0	1	0	0	0	0	0	0	0	1	0
GCA_000393695.1	17	atpA_1-ddl_1-gdh_1-purK_1-gyd_1-pstS_1-adk_1	KB946066	Enterococcus faecium EnGen0262	UAA1025	blank	blank	blank	blank	blank'	GCA_000393695.1	1	0	0	0	0	0	1	0	0	0	0	0	0	0	0	0	0	0	0	0	0	0	0	0	1	0	0	0	1	0	0	0	0	0	0	0	1	0
GCA_000393735.1	Unknown	atpA_127-ddl_116-#-#-gyd_3-pstS_163-adk_70	KB946114	Enterococcus faecium EnGen0263	UAA1280	blank	blank	blank	blank	blank'	GCA_000393735.1	1	0	0	0	0	0	0	0	0	0	0	0	0	0	0	0	0	0	0	0	0	0	0	0	1	0	0	0	1	0	0	0	0	0	0	0	1	0
GCA_000393755.1	Unknown	atpA_7-ddl_1-gdh_1-purK_1-#-pstS_1-adk_1	KB946135	Enterococcus faecium EnGen0264	UAA1433	blank	blank	blank	blank	blank'	GCA_000393755.1	1	0	0	0	0	0	1	0	0	0	0	1	0	1	0	0	0	0	0	0	0	0	0	0	1	0	0	0	1	0	0	0	0	0	0	0	1	0
GCA_000393775.1	17	atpA_1-ddl_1-gdh_1-purK_1-gyd_1-pstS_1-adk_1	KB946174	Enterococcus faecium EnGen0265	UAA1484	blank	blank	blank	blank	blank'	GCA_000393775.1	1	0	0	0	0	0	0	0	0	0	0	0	0	0	1	0	0	0	0	0	0	0	0	0	1	0	0	0	1	0	0	0	0	0	0	0	1	0
GCA_000394415.1	25	atpA_9-ddl_3-gdh_1-purK_6-gyd_1-pstS_1-adk_1	KB946688	Enterococcus faecium EnGen0267	UAA210	blank	blank	blank	blank	blank'	GCA_000394415.1	1	0	0	0	0	0	0	0	0	0	0	0	0	0	0	0	0	0	0	0	0	0	0	0	0	0	0	0	1	0	0	0	0	0	0	0	1	0
GCA_000394435.1	25	atpA_9-ddl_3-gdh_1-purK_6-gyd_1-pstS_1-adk_1	KB946714	Enterococcus faecium EnGen0313	UAA407	blank	blank	blank	blank	blank'	GCA_000394435.1	1	0	0	0	0	0	0	0	0	0	0	0	0	0	0	0	0	0	0	0	0	0	0	0	1	0	0	0	1	0	0	0	0	0	0	0	1	0
GCA_000394475.1	640	atpA_5-ddl_3-gdh_1-purK_6-gyd_1-pstS_7-adk_1	KB946741	Enterococcus faecium EnGen0315	UAA430	blank	blank	blank	blank	blank'	GCA_000394475.1	1	0	0	0	0	0	0	0	0	0	0	0	0	0	0	0	0	0	0	0	0	0	0	0	1	0	0	0	1	0	0	0	0	0	0	0	1	0
GCA_000394535.1	2296	atpA_14-ddl_3-gdh_1-purK_6-gyd_1-pstS_1-adk_1	KB946791	Enterococcus faecium EnGen0305	EnGen0305	blank	blank	blank	blank	blank'	GCA_000394535.1	1	0	0	0	0	0	0	0	0	0	0	0	0	0	1	0	0	0	0	0	0	0	0	0	1	0	0	0	1	0	0	0	0	0	0	0	1	0
GCA_000394555.1	88	atpA_18-ddl_3-gdh_1-purK_9-gyd_1-pstS_1-adk_5	KB946807	Enterococcus faecium EnGen0308	EnGen0308	blank	blank	blank	blank	blank'	GCA_000394555.1	1	0	0	0	0	0	0	0	0	0	0	0	0	0	0	0	0	0	0	0	0	0	0	0	0	0	0	0	1	0	0	0	0	0	0	0	1	0
GCA_000394575.1	16	atpA_1-ddl_2-gdh_1-purK_1-gyd_1-pstS_1-adk_1	KB946828	Enterococcus faecium EnGen0320	UAA949	blank	blank	blank	blank	blank'	GCA_000394575.1	1	1	0	0	0	0	1	0	0	0	0	1	0	0	0	0	0	0	0	0	0	0	0	0	1	0	0	0	1	0	0	0	0	0	0	0	1	0
GCA_000394595.1	16	atpA_1-ddl_2-gdh_1-purK_1-gyd_1-pstS_1-adk_1	KB946855	Enterococcus faecium EnGen0322	UAA950	blank	blank	blank	blank	blank'	GCA_000394595.1	1	0	0	0	0	0	1	0	0	0	0	1	0	0	0	0	0	0	0	0	0	0	0	0	1	0	0	0	1	0	0	0	0	0	0	0	1	0
GCA_000394635.1	736	atpA_1-ddl_3-gdh_1-purK_44-gyd_1-pstS_1-adk_1	KB946907	Enterococcus faecium EnGen0314	EnGen0314	blank	blank	blank	blank	blank'	GCA_000394635.1	1	0	0	0	0	0	1	0	0	0	0	1	0	0	0	0	0	0	0	0	0	0	0	0	1	0	0	0	1	0	0	0	0	0	0	0	1	0
GCA_000394655.1	736	atpA_1-ddl_3-gdh_1-purK_44-gyd_1-pstS_1-adk_1	KB946936	Enterococcus faecium EnGen0316	EnGen0316	blank	blank	blank	blank	blank'	GCA_000394655.1	1	0	0	0	0	0	0	0	0	0	0	0	0	0	0	0	0	0	0	0	0	0	0	0	1	0	0	0	1	0	0	0	0	0	0	0	1	0
GCA_000394675.1	736	atpA_1-ddl_3-gdh_1-purK_44-gyd_1-pstS_1-adk_1	KB946959	Enterococcus faecium EnGen0318	EnGen0318	blank	blank	blank	blank	blank'	GCA_000394675.1	1	0	0	0	0	0	0	0	0	0	0	0	0	0	0	0	0	0	0	0	0	0	0	0	1	0	0	0	1	0	0	0	0	0	0	0	1	0
GCA_000394695.1	736	atpA_1-ddl_3-gdh_1-purK_44-gyd_1-pstS_1-adk_1	KB946987	Enterococcus faecium EnGen0319	EnGen0319	blank	blank	blank	blank	blank'	GCA_000394695.1	1	0	0	0	0	0	1	0	0	0	0	1	0	0	0	0	0	0	0	0	0	0	0	0	1	0	0	0	1	0	0	0	0	0	0	0	1	0
GCA_000394715.1	736	atpA_1-ddl_3-gdh_1-purK_44-gyd_1-pstS_1-adk_1	KB947014	Enterococcus faecium EnGen0321	EnGen0321	blank	blank	blank	blank	blank'	GCA_000394715.1	1	0	0	0	0	0	0	0	0	0	0	0	0	0	0	0	0	0	0	0	0	0	0	0	1	0	0	0	1	0	0	0	0	0	0	0	1	0
GCA_000394735.1	736	atpA_1-ddl_3-gdh_1-purK_44-gyd_1-pstS_1-adk_1	KB947046	Enterococcus faecium EnGen0323	EnGen0323	blank	blank	blank	blank	blank'	GCA_000394735.1	1	0	0	0	0	0	1	0	0	0	0	1	0	0	0	0	0	0	0	0	0	0	0	0	1	0	0	0	1	0	0	0	0	0	0	0	1	0
GCA_000394755.1	736	atpA_1-ddl_3-gdh_1-purK_44-gyd_1-pstS_1-adk_1	KB947077	Enterococcus faecium EnGen0312	EnGen0312	blank	blank	blank	blank	blank'	GCA_000394755.1	1	1	0	0	0	0	1	0	0	0	0	1	0	0	0	0	0	0	0	0	0	0	0	0	1	0	0	0	1	0	0	0	0	0	0	0	1	0
GCA_000395425.1	6	atpA_4-ddl_2-gdh_1-purK_9-gyd_1-pstS_1-adk_5	KB947516	Enterococcus faecium EnGen0156	S658-3	blank	blank	blank	blank	blank'	GCA_000395425.1	1	0	0	0	0	0	0	0	0	0	0	0	0	0	0	0	0	0	0	0	0	0	0	0	1	0	0	0	1	0	0	0	0	0	0	0	1	0
GCA_000395445.1	636	atpA_5-ddl_5-gdh_1-purK_3-gyd_1-pstS_7-adk_1	KB947540	Enterococcus faecium EnGen0158	UAA714	blank	blank	blank	blank	blank'	GCA_000395445.1	1	0	0	0	0	0	0	0	0	0	0	0	0	0	0	0	0	0	0	0	0	0	0	0	1	0	0	0	1	0	0	0	0	0	0	0	1	0
GCA_000395465.1	636	atpA_5-ddl_5-gdh_1-purK_3-gyd_1-pstS_7-adk_1	KB947567	Enterococcus faecium EnGen0159	UAA715	blank	blank	blank	blank	blank'	GCA_000395465.1	1	0	0	0	0	0	0	0	0	0	0	0	0	0	0	0	0	0	0	0	0	0	0	0	1	0	0	0	1	0	0	0	0	0	0	0	1	0
GCA_000395485.1	87	atpA_3-ddl_5-gdh_1-purK_6-gyd_1-pstS_1-adk_1	KB947584	Enterococcus faecium EnGen0160	UAA716	blank	blank	blank	blank	blank'	GCA_000395485.1	1	0	0	0	0	0	0	0	0	0	0	1	0	1	0	0	0	0	0	0	0	0	0	0	1	0	0	0	1	0	0	0	0	0	0	0	1	0
GCA_000395505.1	636	atpA_5-ddl_5-gdh_1-purK_3-gyd_1-pstS_7-adk_1	KB947603	Enterococcus faecium EnGen0161	UAA718	blank	blank	blank	blank	blank'	GCA_000395505.1	1	0	0	0	0	0	1	0	0	0	0	1	0	0	0	0	0	0	0	0	0	0	0	0	1	0	0	0	1	0	0	0	0	0	0	0	1	0
GCA_000395525.1	636	atpA_5-ddl_5-gdh_1-purK_3-gyd_1-pstS_7-adk_1	KB947629	Enterococcus faecium EnGen0162	UAA719	blank	blank	blank	blank	blank'	GCA_000395525.1	1	0	0	0	0	0	1	0	0	0	0	1	0	0	0	0	0	0	0	0	0	0	0	0	1	0	0	0	1	0	0	0	0	0	0	0	1	0
GCA_000395545.1	17	atpA_1-ddl_1-gdh_1-purK_1-gyd_1-pstS_1-adk_1	KB947655	Enterococcus faecium EnGen0163	UAA720	blank	blank	blank	blank	blank'	GCA_000395545.1	1	0	0	0	0	0	0	0	0	0	0	1	0	0	1	0	0	0	0	0	0	0	0	0	1	0	0	0	1	0	0	0	0	0	0	0	1	0
GCA_000395565.1	1714	atpA_21-ddl_2-gdh_12-purK_6-gyd_1-pstS_1-adk_5	KB947677	Enterococcus faecium EnGen0164	UAA721	blank	blank	blank	blank	blank'	GCA_000395565.1	1	0	0	0	0	0	0	0	0	0	0	0	0	1	0	0	0	0	0	0	0	0	0	0	1	0	0	0	1	0	0	0	0	0	0	0	1	0
GCA_000395585.1	9	atpA_5-ddl_2-gdh_6-purK_6-gyd_1-pstS_7-adk_1	KB947694	Enterococcus faecium EnGen0165	UAA722	blank	blank	blank	blank	blank'	GCA_000395585.1	1	0	0	0	0	0	0	0	0	0	0	0	0	0	0	0	0	0	0	0	0	0	0	0	1	0	0	0	1	0	0	0	0	0	0	0	1	0
GCA_000395605.1	50	atpA_15-ddl_1-gdh_6-purK_6-gyd_1-pstS_1-adk_1	KB947724	Enterococcus faecium EnGen0166	UAA723	blank	blank	blank	blank	blank'	GCA_000395605.1	1	0	0	0	0	0	1	0	0	0	0	1	0	0	0	0	0	0	0	0	0	0	0	0	1	0	0	0	1	0	0	0	0	0	0	0	1	0
GCA_000395625.1	Unknown	atpA_15-ddl_1-gdh_6-#-gyd_1-pstS_1-adk_1	KB947790	Enterococcus faecium EnGen0167	UAA724	blank	blank	blank	blank	blank'	GCA_000395625.1	1	1	0	0	0	0	0	0	0	0	0	1	0	1	0	0	0	0	0	0	0	0	0	0	1	0	0	0	1	0	0	0	0	0	0	0	1	0
GCA_000395645.1	17	atpA_1-ddl_1-gdh_1-purK_1-gyd_1-pstS_1-adk_1	KB947823	Enterococcus faecium EnGen0168	UAA725	blank	blank	blank	blank	blank'	GCA_000395645.1	1	0	0	0	0	0	1	0	0	0	0	1	0	0	0	0	0	0	0	0	0	0	0	0	1	0	0	0	1	0	0	0	0	0	0	0	1	0
GCA_000395665.1	17	atpA_1-ddl_1-gdh_1-purK_1-gyd_1-pstS_1-adk_1	KB947838	Enterococcus faecium EnGen0169	UAA825	blank	blank	blank	blank	blank'	GCA_000395665.1	1	0	0	0	0	0	0	0	0	0	0	0	0	0	0	0	0	0	0	0	0	0	0	0	1	0	0	0	1	0	0	0	0	0	0	0	1	0
GCA_000395685.1	20	atpA_5-ddl_1-gdh_1-purK_1-gyd_8-pstS_6-adk_1	KB947891	Enterococcus faecium EnGen0170	UAA944	blank	blank	blank	blank	blank'	GCA_000395685.1	1	1	0	0	0	0	1	0	0	0	0	1	0	0	0	0	0	0	0	0	0	0	0	0	1	0	0	0	1	0	0	0	0	0	0	0	1	0
GCA_000395705.1	784	atpA_2-ddl_3-gdh_1-purK_67-gyd_1-pstS_30-adk_25	KB947904	Enterococcus faecium EnGen0171	VAN 219	blank	blank	blank	blank	blank'	GCA_000395705.1	1	0	0	0	0	0	0	0	0	0	0	0	0	0	0	0	0	0	0	0	0	0	0	0	1	0	0	0	1	0	0	0	0	0	0	0	1	0
GCA_000395725.1	784	atpA_2-ddl_3-gdh_1-purK_67-gyd_1-pstS_30-adk_25	KB947920	Enterococcus faecium EnGen0172	VAN 222	blank	blank	blank	blank	blank'	GCA_000395725.1	1	0	0	0	0	0	0	0	0	0	0	0	0	0	0	0	0	0	0	0	0	0	0	0	1	0	0	0	1	0	0	0	0	0	0	0	1	0
GCA_000395745.1	38	atpA_2-ddl_5-gdh_3-purK_5-gyd_4-pstS_4-adk_1	KB947937	Enterococcus faecium EnGen0173	VAN 332	blank	blank	blank	blank	blank'	GCA_000395745.1	1	0	0	0	0	0	0	0	0	0	0	0	0	0	0	0	0	0	0	0	0	0	0	0	1	0	0	0	1	0	0	0	0	0	0	0	1	0
GCA_000395765.1	417	atpA_5-ddl_7-gdh_5-purK_7-gyd_2-pstS_1-adk_1	KB947952	Enterococcus faecium EnGen0174	VAN 335	blank	blank	blank	blank	blank'	GCA_000395765.1	1	0	0	0	0	0	0	0	0	0	0	0	0	0	0	0	0	0	0	0	0	0	0	0	1	0	0	0	1	0	0	0	0	0	0	0	1	0
GCA_000395785.1	22	atpA_2-ddl_3-gdh_1-purK_2-gyd_1-pstS_1-adk_1	KB947993	Enterococcus faecium EnGen0175	VAN 342	blank	blank	blank	blank	blank'	GCA_000395785.1	1	0	0	0	0	0	0	0	0	0	0	0	0	0	0	0	0	0	0	0	0	0	0	0	1	0	0	0	1	0	0	0	0	0	0	0	1	0
GCA_000395805.1	38	atpA_2-ddl_5-gdh_3-purK_5-gyd_4-pstS_4-adk_1	KB948012	Enterococcus faecium EnGen0176	VAN 345	blank	blank	blank	blank	blank'	GCA_000395805.1	1	0	0	0	0	0	0	0	0	0	0	0	0	0	0	0	0	0	0	0	0	0	0	0	1	0	0	0	1	0	0	0	0	0	0	0	1	0
GCA_000395825.1	192	atpA_15-ddl_1-gdh_1-purK_1-gyd_1-pstS_7-adk_1	KB948047	Enterococcus faecium EnGen0177	VRE 108	blank	blank	blank	blank	blank'	GCA_000395825.1	1	1	0	0	0	0	1	0	0	0	0	1	0	0	0	0	0	0	0	0	0	0	0	0	1	0	0	0	1	0	0	0	0	0	0	0	1	0
GCA_000395845.1	Unknown	atpA_7-ddl_1-gdh_1-purK_1-#-pstS_1-adk_1	KB948089	Enterococcus faecium EnGen0178	VRE 110	blank	blank	blank	blank	blank'	GCA_000395845.1	1	1	0	0	0	0	1	0	0	0	0	1	0	0	0	0	0	0	0	0	0	0	0	0	1	0	0	0	1	0	0	0	0	0	0	0	1	0
GCA_000395865.1	412	atpA_15-ddl_1-gdh_1-purK_44-gyd_1-pstS_20-adk_1	KB948120	Enterococcus faecium EnGen0179	VRE 13	blank	blank	blank	blank	blank'	GCA_000395865.1	1	1	0	0	0	0	1	0	0	0	0	0	0	0	0	0	0	0	0	0	0	0	0	0	1	0	0	0	1	0	0	0	0	0	0	0	1	0
GCA_000395885.1	17	atpA_1-ddl_1-gdh_1-purK_1-gyd_1-pstS_1-adk_1	KB948166	Enterococcus faecium EnGen0180	VRE 84	blank	blank	blank	blank	blank'	GCA_000395885.1	1	1	0	0	0	0	1	0	0	0	0	0	0	0	0	0	0	0	0	0	0	0	0	0	1	0	0	0	1	0	0	0	0	0	0	0	1	0
GCA_000395905.1	17	atpA_1-ddl_1-gdh_1-purK_1-gyd_1-pstS_1-adk_1	KB948195	Enterococcus faecium EnGen0181	UAA909	blank	blank	blank	blank	blank'	GCA_000395905.1	1	0	0	0	0	0	1	0	0	0	0	1	0	0	0	0	0	0	0	0	0	0	0	0	1	0	0	0	1	0	0	0	0	0	0	0	1	0
GCA_000395925.1	66	atpA_9-ddl_5-gdh_1-purK_3-gyd_1-pstS_1-adk_1	KB948215	Enterococcus faecium EnGen0182	UAA910	blank	blank	blank	blank	blank'	GCA_000395925.1	1	0	0	0	0	0	0	0	0	0	0	0	0	0	0	0	0	0	0	0	0	0	0	0	1	0	0	0	1	0	0	0	0	0	0	0	1	0
GCA_000395945.1	17	atpA_1-ddl_1-gdh_1-purK_1-gyd_1-pstS_1-adk_1	KB948243	Enterococcus faecium EnGen0183	UAA911	blank	blank	blank	blank	blank'	GCA_000395945.1	1	0	0	0	0	0	1	0	0	0	0	1	0	0	0	0	0	0	0	0	0	0	0	0	1	0	0	0	1	0	0	0	0	0	0	0	1	0
GCA_000396685.1	5	atpA_5-ddl_2-gdh_1-purK_9-gyd_1-pstS_1-adk_5	KB949405	Enterococcus faecium EnGen0185	HF50104	blank	blank	blank	blank	blank'	GCA_000396685.1	1	0	0	0	0	0	0	0	0	0	0	0	0	0	0	0	0	0	0	0	0	0	0	0	1	0	0	0	1	0	0	0	0	0	0	0	1	0
GCA_000396705.1	6	atpA_4-ddl_2-gdh_1-purK_9-gyd_1-pstS_1-adk_5	KB949420	Enterococcus faecium EnGen0186	HF50105	blank	blank	blank	blank	blank'	GCA_000396705.1	1	0	0	0	0	0	1	0	0	0	0	1	0	0	0	0	0	0	0	0	0	0	0	0	1	0	0	0	1	0	0	0	0	0	0	0	1	0
GCA_000396725.1	6	atpA_4-ddl_2-gdh_1-purK_9-gyd_1-pstS_1-adk_5	KB949436	Enterococcus faecium EnGen0187	HF50106	blank	blank	blank	blank	blank'	GCA_000396725.1	1	0	0	0	0	0	1	0	0	0	0	1	0	0	0	0	0	0	0	0	0	0	0	0	1	0	0	0	1	0	0	0	0	0	0	0	1	0
GCA_000396745.1	185	atpA_5-ddl_2-gdh_1-purK_9-gyd_1-pstS_20-adk_5	KB949443	Enterococcus faecium EnGen0188	HF50203	blank	blank	blank	blank	blank'	GCA_000396745.1	1	0	0	0	0	0	0	0	0	0	0	0	0	0	0	0	0	0	0	0	0	0	0	0	1	0	0	0	1	0	0	0	0	0	0	0	1	0
GCA_000396765.1	6	atpA_4-ddl_2-gdh_1-purK_9-gyd_1-pstS_1-adk_5	KB949454	Enterococcus faecium EnGen0189	HF50204	blank	blank	blank	blank	blank'	GCA_000396765.1	1	0	0	0	0	0	0	0	0	0	0	0	0	0	0	0	0	0	0	0	0	0	0	0	1	0	0	0	1	0	0	0	0	0	0	0	1	0
GCA_000396785.1	5	atpA_5-ddl_2-gdh_1-purK_9-gyd_1-pstS_1-adk_5	KB949473	Enterococcus faecium EnGen0190	HF50215	blank	blank	blank	blank	blank'	GCA_000396785.1	1	0	0	0	0	0	0	0	0	0	0	0	0	0	0	0	0	0	0	0	0	0	0	0	1	0	0	0	1	0	0	0	0	0	0	0	1	0
GCA_000396805.1	771	atpA_5-ddl_2-gdh_1-purK_11-gyd_2-pstS_1-adk_5	KB949491	Enterococcus faecium EnGen0191	HM1073	blank	blank	blank	blank	blank'	GCA_000396805.1	1	0	0	0	0	0	1	0	0	0	0	1	0	0	0	0	0	0	0	0	0	0	0	0	1	0	0	0	1	0	0	0	0	0	0	0	1	0
GCA_000396825.1	26	atpA_9-ddl_2-gdh_1-purK_6-gyd_1-pstS_1-adk_1	KB949529	Enterococcus faecium EnGen0192	HM1072	blank	blank	blank	blank	blank'	GCA_000396825.1	1	0	0	0	0	0	1	0	0	0	0	1	0	0	0	0	0	0	0	0	0	0	0	0	1	0	0	0	1	0	0	0	0	0	0	0	1	0
GCA_000396845.1	20	atpA_5-ddl_1-gdh_1-purK_1-gyd_8-pstS_6-adk_1	KB949577	Enterococcus faecium EnGen0193	UAA945	blank	blank	blank	blank	blank'	GCA_000396845.1	1	0	0	0	0	0	1	0	0	0	0	1	0	0	0	0	0	0	0	0	0	0	0	0	1	0	0	0	1	0	0	0	0	0	0	0	1	0
GCA_000396885.1	Unknown	atpA_7-ddl_1-gdh_1-purK_1-#-pstS_1-adk_1	KB949649	Enterococcus faecium EnGen0254	UAA947	blank	blank	blank	blank	blank'	GCA_000396885.1	1	0	0	0	0	0	0	0	0	0	0	0	0	0	0	0	0	0	0	0	0	0	0	0	1	0	0	0	1	0	0	0	0	0	0	0	1	0
GCA_000396925.1	16	atpA_1-ddl_2-gdh_1-purK_1-gyd_1-pstS_1-adk_1	KB949717	Enterococcus faecium EnGen0255	UAA951	blank	blank	blank	blank	blank'	GCA_000396925.1	1	1	0	0	0	0	1	0	0	0	0	1	0	0	0	0	0	0	0	0	0	0	0	0	1	0	0	0	1	0	0	0	0	0	0	0	1	0
GCA_000396945.1	17	atpA_1-ddl_1-gdh_1-purK_1-gyd_1-pstS_1-adk_1	KB949753	Enterococcus faecium EnGen0256	UAA952	blank	blank	blank	blank	blank'	GCA_000396945.1	1	1	0	0	0	0	1	0	0	0	0	1	0	0	0	0	0	0	0	0	0	0	0	0	1	0	0	0	1	0	0	0	0	0	0	0	1	0
GCA_000396965.1	17	atpA_1-ddl_1-gdh_1-purK_1-gyd_1-pstS_1-adk_1	KB949770	Enterococcus faecium EnGen0257	UAA1007	blank	blank	blank	blank	blank'	GCA_000396965.1	1	1	0	0	0	0	1	0	0	0	0	1	0	0	0	0	0	0	0	0	0	0	0	0	1	0	0	0	1	0	0	0	0	0	0	0	1	0
GCA_000397005.1	17	atpA_1-ddl_1-gdh_1-purK_1-gyd_1-pstS_1-adk_1	KB949813	Enterococcus faecium EnGen0258	UAA1019	blank	blank	blank	blank	blank'	GCA_000397005.1	1	0	0	0	0	0	1	0	0	0	0	0	0	0	0	0	0	0	0	0	0	0	0	0	1	0	0	0	1	0	0	0	0	0	0	0	1	0
GCA_000397025.1	88	atpA_18-ddl_3-gdh_1-purK_9-gyd_1-pstS_1-adk_5	KB949828	Enterococcus faecium EnGen0259	UAA1022	blank	blank	blank	blank	blank'	GCA_000397025.1	1	0	0	0	0	0	0	0	0	0	0	0	0	0	0	0	0	0	0	0	0	0	0	0	1	0	0	0	1	0	0	0	0	0	0	0	1	0
GCA_000397045.1	50	atpA_15-ddl_1-gdh_6-purK_6-gyd_1-pstS_1-adk_1	KB949844	Enterococcus faecium EnGen0260	UAA1023	blank	blank	blank	blank	blank'	GCA_000397045.1	1	0	0	0	0	0	0	0	0	0	0	0	0	0	0	0	0	0	0	0	0	0	0	0	1	0	0	0	1	0	0	0	0	0	0	0	1	0
GCA_000407065.1	736	atpA_1-ddl_3-gdh_1-purK_44-gyd_1-pstS_1-adk_1	KE136426	Enterococcus faecium EnGen0375	EnGen0375	blank	blank	blank	blank	blank'	GCA_000407065.1	1	1	0	0	0	0	1	0	0	0	0	1	0	0	0	0	0	0	0	0	0	0	0	0	1	0	0	0	1	0	0	0	0	0	0	0	1	0
GCA_000407085.1	736	atpA_1-ddl_3-gdh_1-purK_44-gyd_1-pstS_1-adk_1	KE136451	Enterococcus faecium EnGen0376	EnGen0376	blank	blank	blank	blank	blank'	GCA_000407085.1	1	1	0	0	0	0	1	0	0	0	0	1	0	0	0	0	0	0	0	0	0	0	0	0	1	0	0	0	1	0	0	0	0	0	0	0	1	0
GCA_000407105.1	736	atpA_1-ddl_3-gdh_1-purK_44-gyd_1-pstS_1-adk_1	KE136466	Enterococcus faecium EnGen0377	EnGen0377	blank	blank	blank	blank	blank'	GCA_000407105.1	1	1	0	0	0	0	1	0	0	0	0	1	0	0	0	0	0	0	0	0	0	0	0	0	1	0	0	0	1	0	0	0	0	0	0	0	1	0
GCA_000407325.1	736	atpA_1-ddl_3-gdh_1-purK_44-gyd_1-pstS_1-adk_1	KE136548	Enterococcus faecium EnGen0376	EnGen0376	blank	blank	blank	blank	blank'	GCA_000407325.1	1	1	0	0	0	0	1	0	0	0	0	1	0	0	0	0	0	0	0	0	0	0	0	0	1	0	0	0	1	0	0	0	0	0	0	0	1	0
GCA_000407345.1	736	atpA_1-ddl_3-gdh_1-purK_44-gyd_1-pstS_1-adk_1	KE136561	Enterococcus faecium EnGen0377	EnGen0377	blank	blank	blank	blank	blank'	GCA_000407345.1	1	1	0	0	0	0	1	0	0	0	0	1	0	0	0	0	0	0	0	0	0	0	0	0	1	0	0	0	1	0	0	0	0	0	0	0	1	0
GCA_000407625.1	736	atpA_1-ddl_3-gdh_1-purK_44-gyd_1-pstS_1-adk_1	ASWQ01	Enterococcus faecium EnGen0375	EnGen0375	blank	blank	blank	blank	blank'	GCA_000407625.1	1	1	0	0	0	0	1	0	0	0	0	1	0	0	0	0	0	0	0	0	0	0	0	0	1	0	0	0	1	0	0	0	0	0	0	0	1	0
GCA_000444405.1	203	atpA_15-ddl_1-gdh_1-purK_1-gyd_1-pstS_20-adk_1	CP006626	Enterococcus faecium Aus0085	AUS0085	blank	blank	blank	blank	blank'	GCA_000444405.1	1	0	0	0	0	0	1	0	0	0	0	1	0	0	0	0	0	0	0	0	0	0	0	0	0	1	0	0	0	1	0	0	0	0	0	0	0	1
GCA_000478305.1	22	atpA_2-ddl_3-gdh_1-purK_2-gyd_1-pstS_1-adk_1	AITP01	Enterococcus faecium EnGen0150	H17494	blank	blank	blank	blank	blank'	GCA_000478305.1	1	0	0	0	0	0	1	0	0	0	0	1	0	1	0	0	0	0	0	0	0	0	0	0	1	0	0	0	1	0	0	0	0	0	0	0	1	0
GCA_000479125.1	17	atpA_1-ddl_1-gdh_1-purK_1-gyd_1-pstS_1-adk_1	KI518269	Enterococcus faecium BM4538	BM4538	blank	blank	blank	blank	blank'	GCA_000479125.1	1	0	0	0	0	0	1	0	0	0	0	1	0	0	0	0	0	0	0	0	0	0	0	0	0	0	1	0	0	0	1	0	0	0	0	0	0	0
GCA_000479145.1	Unknown	atpA_7-ddl_1-gdh_1-purK_1-#-pstS_1-adk_1	KI518287	Enterococcus faecium NEF1	NEF1	blank	blank	blank	blank	blank'	GCA_000479145.1	1	0	0	0	0	0	1	0	0	0	0	1	0	0	0	0	0	0	0	0	0	0	0	0	0	0	1	0	0	0	1	0	0	0	0	0	0	0
GCA_000479165.1	281	atpA_9-ddl_24-gdh_1-purK_18-gyd_1-pstS_1-adk_3	KI518323	Enterococcus faecium 10/96A	10/96A	blank	blank	blank	blank	blank'	GCA_000479165.1	1	1	0	0	0	0	1	1	0	0	0	1	0	0	0	0	0	0	0	0	0	0	0	0	0	0	1	0	0	0	1	0	0	0	0	0	0	0
GCA_000632315.1	192	atpA_15-ddl_1-gdh_1-purK_1-gyd_1-pstS_7-adk_1	JAAL01000178	Enterococcus faecium VRE1044	VRE1044	blank	blood	Sweden: Stockholm	Homo sapiens	2007'	GCA_000632315.1	1	0	0	1	0	0	1	0	1	0	0	1	0	0	0	0	0	0	0	0	0	0	0	0	0	1	0	0	0	1	0	0	0	0	0	0	0	1
GCA_000632335.1	Unknown	atpA_15-ddl_1-gdh_1-purK_1-#-pstS_7-adk_1	JAAM01000210	Enterococcus faecium VRE1261	VRE1261	blank	blood	Sweden: Stockholm	Homo sapiens	2008'	GCA_000632335.1	1	0	0	0	0	0	1	0	0	0	0	1	0	0	0	0	0	0	0	0	0	0	0	0	0	1	0	0	0	1	0	0	0	0	0	0	0	1
GCA_000772505.1	Unknown	atpA_1-ddl_2-#-purK_1-gyd_1-pstS_1-adk_1	JSET01	Enterococcus faecium	VRE3	blank	blank	USA:San Antonio, TX	Homo sapiens	17-Feb-1998'	GCA_000772505.1	1	0	0	0	0	0	0	0	0	0	0	0	0	0	0	0	0	0	0	0	0	0	0	0	1	0	0	0	1	0	0	0	0	0	0	0	0	0
GCA_000934365.1	414	atpA_15-ddl_5-gdh_1-purK_1-gyd_1-pstS_20-adk_1	JXZA01	Enterococcus faecium	E161	blank	Urine	China: Beijing	Homo sapiens	2013'	GCA_000934365.1	1	0	0	0	0	0	1	0	0	0	0	1	0	0	0	0	0	0	0	0	0	0	0	0	1	0	0	0	1	0	0	0	0	0	0	0	1	0
GCA_000951815.1	572	atpA_15-ddl_1-gdh_1-purK_39-gyd_1-pstS_7-adk_1	JYCO01	Enterococcus faecium	E31	blank	Bile	China: Beijing	Homo sapiens	2013'	GCA_000951815.1	1	0	0	0	0	0	0	0	0	0	0	0	0	0	0	0	0	0	0	0	0	0	0	0	1	0	0	0	1	0	0	0	0	0	0	0	1	0
GCA_000981945.1	412	atpA_15-ddl_1-gdh_1-purK_44-gyd_1-pstS_20-adk_1	LBIM01	Enterococcus faecium MRSN 3418	MRSN 3418	blank	wound	USA	Homo sapiens	29-Apr-2011'	GCA_000981945.1	1	0	0	0	0	0	0	0	0	0	0	1	0	0	0	0	0	0	0	0	0	0	0	0	1	0	0	0	1	0	0	0	0	0	0	0	1	0
GCA_000982025.1	Unknown	atpA_7-ddl_1-gdh_1-purK_1-#-pstS_1-adk_1	LBIN01	Enterococcus faecium MRSN 11639	MRSN 11639	blank	wound	USA	Homo sapiens	14-Jul-2012'	GCA_000982025.1	1	1	0	0	0	0	1	0	0	0	0	1	0	0	0	0	0	0	0	0	0	0	0	0	1	0	0	0	1	0	0	0	0	0	0	0	1	0
GCA_001412695.1	21	atpA_9-ddl_3-gdh_1-purK_2-gyd_1-pstS_1-adk_1	CP013010	Enterococcus faecium	UW7606x64/3 TC1	blank	blank	Germany: Wernigerode	blank	2012'	GCA_001412695.1	1	0	0	0	0	0	0	0	0	0	0	0	0	0	0	0	0	0	0	0	0	0	0	0	0	1	0	0	0	1	0	0	0	0	0	0	0	1
GCA_001471295.2	Unknown	atpA_7-ddl_1-gdh_1-purK_1-#-pstS_1-adk_1	LORO02	Enterococcus faecium	FDAARGOS_138	blank	Stool	USA: DC	Homo sapiens	20-Feb-2014'	GCA_001471295.2	1	1	0	0	0	0	1	0	0	0	0	1	0	0	0	0	0	0	0	0	0	0	0	0	1	0	0	0	1	0	0	0	0	0	0	0	1	0
GCA_001518735.1	203	atpA_15-ddl_1-gdh_1-purK_1-gyd_1-pstS_20-adk_1	CP013996	Enterococcus faecium	6000000	blank	feces	USA	Homo sapiens	2014'	GCA_001518735.1	1	0	0	0	0	0	0	0	0	0	0	1	0	0	0	0	0	0	0	0	0	0	0	0	1	0	0	0	1	0	0	0	0	0	0	0	1	0
GCA_001542895.1	117	atpA_9-ddl_1-gdh_1-purK_1-gyd_1-pstS_1-adk_1	LNDL01000116	Enterococcus faecium	87056200	blank	feces	Sweden: Gaevle	Homo sapiens	2014'	GCA_001542895.1	1	1	0	0	0	0	1	0	0	0	0	1	0	0	0	0	0	0	0	0	0	0	0	0	0	1	0	0	0	1	0	0	0	0	0	0	0	1
GCA_001543555.1	25	atpA_9-ddl_3-gdh_1-purK_6-gyd_1-pstS_1-adk_1	LRAS01000262	Enterococcus faecium	D344RRF x C68	blank	laboratory strain	USA: Rhode Island	blank	2013'	GCA_001543555.1	0	0	0	0	0	0	1	0	0	0	0	1	0	0	0	0	0	0	0	0	0	0	0	0	0	1	0	0	0	1	0	0	0	0	0	0	0	1
GCA_001543635.1	25	atpA_9-ddl_3-gdh_1-purK_6-gyd_1-pstS_1-adk_1	LRAW01000203	Enterococcus faecium	D344RRF x C68	blank	laboratory strain	USA: Rhode Island	blank	2013'	GCA_001543635.1	0	0	0	0	0	0	1	0	0	0	0	1	0	0	0	0	0	0	0	0	0	0	0	0	0	1	0	0	0	1	0	0	0	0	0	0	0	1
GCA_001543745.1	25	atpA_9-ddl_3-gdh_1-purK_6-gyd_1-pstS_1-adk_1	LRBE01000195	Enterococcus faecium	D344RRF x C68	blank	laboratory strain	USA: Rhode Island	blank	2013'	GCA_001543745.1	0	0	0	0	0	0	1	0	0	0	0	1	0	0	0	0	0	0	0	0	0	0	0	0	0	1	0	0	0	1	0	0	0	0	0	0	0	1
GCA_001543825.1	16	atpA_1-ddl_2-gdh_1-purK_1-gyd_1-pstS_1-adk_1	LRAQ01000180	Enterococcus faecium	C68	blank	blank	blank	blank	blank'	GCA_001543825.1	1	1	0	0	0	0	1	0	0	0	0	1	0	0	0	0	0	0	0	0	0	0	0	0	0	1	0	0	0	1	0	0	0	0	0	0	0	1
GCA_001543835.1	25	atpA_9-ddl_3-gdh_1-purK_6-gyd_1-pstS_1-adk_1	LRAR01000245	Enterococcus faecium	D344RRF x C68	blank	laboratory strain	USA: Rhode Island	blank	2013'	GCA_001543835.1	0	0	0	0	0	0	1	0	0	0	0	1	0	0	0	0	0	0	0	0	0	0	0	0	0	1	0	0	0	1	0	0	0	0	0	0	0	1
GCA_001544055.1	25	atpA_9-ddl_3-gdh_1-purK_6-gyd_1-pstS_1-adk_1	LRHK01	Enterococcus faecium	D344RRF x C68	blank	laboratory strain	USA: Rhode Island	blank	2013'	GCA_001544055.1	0	0	0	0	0	0	1	0	0	0	0	1	0	0	0	0	0	0	0	0	0	0	0	0	0	1	0	0	0	1	0	0	0	0	0	0	0	1
GCA_001545745.1	192	atpA_15-ddl_1-gdh_1-purK_1-gyd_1-pstS_7-adk_1	LNLT01000163	Enterococcus faecium	VRE-1401338	blank	feces	Sweden: Uppsala	Homo sapiens	2014'	GCA_001545745.1	1	0	0	0	0	0	1	0	0	0	0	1	0	0	0	0	0	0	0	0	0	0	0	0	0	1	0	0	0	1	0	0	0	0	0	0	0	1
GCA_001545855.1	Unknown	atpA_9-ddl_1-gdh_1-purK_1-#-pstS_7-adk_1	LNMA01000177	Enterococcus faecium	VRE-1402237	blank	feces	Sweden: Uppsala	Homo sapiens	2014'	GCA_001545855.1	1	0	0	0	0	0	1	0	0	0	0	1	0	0	0	0	0	0	0	0	0	0	0	0	1	0	0	0	1	0	0	0	0	0	0	0	1	0
GCA_001545955.1	Unknown	atpA_7-ddl_1-gdh_1-purK_1-#-pstS_1-adk_1	LNLH01000153	Enterococcus faecium	VRE-1300899	blank	feces	Sweden: Uppsala	Homo sapiens	2013'	GCA_001545955.1	1	1	0	0	0	0	0	0	0	0	0	1	0	0	0	0	0	0	0	0	0	0	0	0	1	0	0	0	1	0	0	0	0	0	0	0	1	0
GCA_001546995.1	192	atpA_15-ddl_1-gdh_1-purK_1-gyd_1-pstS_7-adk_1	LNLB01000167	Enterococcus faecium	E13931	blank	feces	Sweden: Eskilstuna	Homo sapiens	2013'	GCA_001546995.1	1	0	0	0	0	0	1	0	0	0	0	1	0	0	0	0	0	0	0	0	0	0	0	0	0	1	0	0	0	1	0	0	0	0	0	0	0	1
GCA_001547015.1	317	atpA_15-ddl_3-gdh_1-purK_1-gyd_1-pstS_7-adk_1	LNMI01000168	Enterococcus faecium	VRE-1402673	blank	feces	Sweden: Uppsala	Homo sapiens	2014'	GCA_001547015.1	1	0	0	0	0	0	0	0	0	0	0	0	0	0	0	0	0	0	0	0	0	0	0	0	0	1	0	0	0	1	0	0	0	0	0	0	0	1
GCA_001547025.1	192	atpA_15-ddl_1-gdh_1-purK_1-gyd_1-pstS_7-adk_1	LNMJ01000141	Enterococcus faecium	VRE-1402991	blank	feces	Sweden: Uppsala	Homo sapiens	2014'	GCA_001547025.1	1	0	0	0	0	0	1	0	0	0	0	1	0	0	0	0	0	0	0	0	0	0	0	0	0	1	0	0	0	1	0	0	0	0	0	0	0	1
GCA_001547045.1	192	atpA_15-ddl_1-gdh_1-purK_1-gyd_1-pstS_7-adk_1	LNMK01000117	Enterococcus faecium	VRE-1403299	blank	feces	Sweden: Uppsala	Homo sapiens	2014'	GCA_001547045.1	1	0	0	0	0	0	1	0	0	0	0	1	0	0	0	0	0	0	0	0	0	0	0	0	0	1	0	0	0	1	0	0	0	0	0	0	0	1
GCA_001547115.1	317	atpA_15-ddl_3-gdh_1-purK_1-gyd_1-pstS_7-adk_1	LNME01000154	Enterococcus faecium	VRE-1402435	blank	feces	Sweden: Uppsala	Homo sapiens	2014'	GCA_001547115.1	1	0	0	0	0	0	1	0	0	0	0	1	0	0	0	0	0	0	0	0	0	0	0	0	0	1	0	0	0	1	0	0	0	0	0	0	0	1
GCA_001547155.1	1495	atpA_2-ddl_3-gdh_1-purK_1-gyd_1-pstS_20-adk_1	LNMF01000153	Enterococcus faecium	VRE-1402513	blank	feces	Sweden: Uppsala	Homo sapiens	2014'	GCA_001547155.1	1	0	0	0	0	0	1	0	0	0	0	1	0	0	0	0	0	0	0	0	0	0	0	0	0	1	0	0	0	1	0	0	0	0	0	0	0	1
GCA_001547175.1	721	atpA_9-ddl_1-gdh_1-purK_1-gyd_1-pstS_20-adk_1	LNMG01000144	Enterococcus faecium	VRE-1402563	blank	feces	Sweden: Uppsala	Homo sapiens	2014'	GCA_001547175.1	1	1	0	0	0	0	1	0	0	0	0	0	0	0	0	0	0	0	0	0	0	0	0	0	1	0	0	0	1	0	0	0	0	0	0	0	1	0
GCA_001547185.1	192	atpA_15-ddl_1-gdh_1-purK_1-gyd_1-pstS_7-adk_1	LNMH01000151	Enterococcus faecium	VRE-1402601	blank	feces	Sweden: Uppsala	Homo sapiens	2014'	GCA_001547185.1	1	0	0	0	0	0	1	0	0	0	0	1	0	0	0	0	0	0	0	0	0	0	0	0	0	1	0	0	0	1	0	0	0	0	0	0	0	1
GCA_001547255.1	192	atpA_15-ddl_1-gdh_1-purK_1-gyd_1-pstS_7-adk_1	LNMP01000164	Enterococcus faecium	VRE-1404669	blank	feces	Sweden: Uppsala	Homo sapiens	2014'	GCA_001547255.1	1	0	0	0	0	0	1	0	0	0	0	1	0	0	0	0	0	0	0	0	0	0	0	0	0	1	0	0	0	1	0	0	0	0	0	0	0	1
GCA_001547265.1	203	atpA_15-ddl_1-gdh_1-purK_1-gyd_1-pstS_20-adk_1	LNMQ01000138	Enterococcus faecium	VRE-1406033	blank	feces	Sweden: Uppsala	Homo sapiens	2014'	GCA_001547265.1	1	1	0	0	0	0	1	0	0	0	0	0	0	0	0	0	0	0	0	0	0	0	0	0	1	0	0	0	1	0	0	0	0	0	0	0	1	0
GCA_001547315.1	192	atpA_15-ddl_1-gdh_1-purK_1-gyd_1-pstS_7-adk_1	LNMR01000163	Enterococcus faecium	VRE-1406092	blank	feces	Sweden: Uppsala	Homo sapiens	2014'	GCA_001547315.1	1	0	0	0	0	0	1	0	0	0	0	1	0	0	0	0	0	0	0	0	0	0	0	0	0	1	0	0	0	1	0	0	0	0	0	0	0	1
GCA_001547355.1	Unknown	#-#-gdh_1-purK_1-gyd_1-pstS_20-adk_1	LNLE01000170	Enterococcus faecium	U-1313438	blank	feces	Sweden: Uppsala	Homo sapiens	2013'	GCA_001547355.1	1	1	0	0	0	0	1	0	0	0	0	1	0	0	0	0	0	0	0	0	0	0	0	0	1	0	0	0	1	0	0	0	0	0	0	0	0	0
GCA_001547395.1	192	atpA_15-ddl_1-gdh_1-purK_1-gyd_1-pstS_7-adk_1	LNMN01000201	Enterococcus faecium	VRE-1404029	blank	feces	Sweden: Uppsala	Homo sapiens	2014'	GCA_001547395.1	1	0	0	0	0	0	1	0	0	0	0	1	0	0	0	0	0	0	0	0	0	0	0	0	0	1	0	0	0	1	0	0	0	0	0	0	0	1
GCA_001547445.1	192	atpA_15-ddl_1-gdh_1-purK_1-gyd_1-pstS_7-adk_1	LNMO01000143	Enterococcus faecium	VRE-1404192	blank	feces	Sweden: Uppsala	Homo sapiens	2014'	GCA_001547445.1	1	0	0	0	0	0	1	0	0	0	0	1	0	0	0	0	0	0	0	0	0	0	0	0	0	1	0	0	0	1	0	0	0	0	0	0	0	1
GCA_001547495.1	Unknown	atpA_9-ddl_1-gdh_1-purK_1-#-pstS_1-adk_1	LNMW01000143	Enterococcus faecium	VRE-1408429	blank	feces	Sweden: Uppsala	Homo sapiens	2014'	GCA_001547495.1	1	0	0	0	0	0	1	0	0	0	0	0	0	0	0	0	0	0	0	0	0	0	0	0	1	0	0	0	1	0	0	0	0	0	0	0	1	0
GCA_001547505.1	Unknown	atpA_9-ddl_1-gdh_1-purK_1-#-pstS_1-adk_1	LNMX01000133	Enterococcus faecium	VRE-1408535	blank	feces	Sweden: Uppsala	Homo sapiens	2014'	GCA_001547505.1	1	0	0	0	0	0	1	0	0	0	0	0	0	0	0	0	0	0	0	0	0	0	0	0	1	0	0	0	1	0	0	0	0	0	0	0	1	0
GCA_001562895.1	1495	atpA_2-ddl_3-gdh_1-purK_1-gyd_1-pstS_20-adk_1	LNOW01000145	Enterococcus faecium	VRE-1502939	blank	feces	Sweden: Uppsala	Homo sapiens	2015'	GCA_001562895.1	1	0	0	0	0	0	1	0	0	0	0	1	0	0	0	0	0	0	0	0	0	0	0	0	0	1	0	0	0	1	0	0	0	0	0	0	0	1
GCA_001562975.1	Unknown	atpA_15-ddl_1-gdh_1-purK_1-gyd_1-#-adk_1	LNOT01000132	Enterococcus faecium	VRE-1502382	blank	feces	Sweden: Uppsala	Homo sapiens	2015'	GCA_001562975.1	1	0	0	0	0	0	1	0	0	0	0	1	0	0	0	0	0	0	0	0	0	0	0	0	0	1	0	0	0	1	0	0	0	0	0	0	0	1
GCA_001563005.1	192	atpA_15-ddl_1-gdh_1-purK_1-gyd_1-pstS_7-adk_1	LNPB01000106	Enterococcus faecium	VRE-1504220	blank	feces	Sweden: Uppsala	Homo sapiens	2015'	GCA_001563005.1	1	0	0	0	0	0	0	0	0	0	0	0	0	0	0	0	0	0	0	0	0	0	0	0	0	1	0	0	0	1	0	0	0	0	0	0	0	1
GCA_001563205.1	412	atpA_15-ddl_1-gdh_1-purK_44-gyd_1-pstS_20-adk_1	LQRS01000231	Enterococcus faecium	805447/07	blank	Pleura effusion	Austria: Vienna	Homo sapiens	23-Apr-2007'	GCA_001563205.1	1	1	0	0	0	0	1	0	0	0	0	1	0	0	0	0	0	0	0	0	0	0	0	0	1	0	0	0	1	0	0	0	0	0	0	0	1	0
GCA_001582105.1	16	atpA_1-ddl_2-gdh_1-purK_1-gyd_1-pstS_1-adk_1	LPUE01	Enterococcus faecium C68	C68	blank	clinical isolate	USA: Ohio	Homo sapiens	1997'	GCA_001582105.1	1	1	0	0	0	0	1	0	0	0	0	1	0	0	0	0	0	0	0	0	0	0	0	0	0	1	0	0	0	1	0	0	0	0	0	0	0	1
GCA_001592725.1	412	atpA_15-ddl_1-gdh_1-purK_44-gyd_1-pstS_20-adk_1	LSYW01	Enterococcus faecium	VRE16	blank	perianal swab	Brazil: Belo Horizonte	Homo sapiens	2009'	GCA_001592725.1	1	0	0	0	0	0	1	0	0	0	0	1	0	0	0	0	0	0	0	0	0	0	0	0	1	0	0	0	1	0	0	0	0	0	0	0	1	0
GCA_001594345.1	17	atpA_1-ddl_1-gdh_1-purK_1-gyd_1-pstS_1-adk_1	CP014452	Enterococcus faecium	ATCC 700221	blank	blank	blank	blank	blank'	GCA_001594345.1	1	0	0	0	0	0	1	0	0	0	0	1	0	0	0	0	0	0	0	0	0	0	0	0	1	0	0	0	1	0	0	0	0	0	0	0	0	0
GCA_001635875.1	736	atpA_1-ddl_3-gdh_1-purK_44-gyd_1-pstS_1-adk_1	CP011285	Enterococcus faecium	E39	blank	blood of a hospitalized patient	USA: New York, NY	blank	28-May-2009'	GCA_001635875.1	1	0	0	0	0	0	1	0	0	0	0	1	0	0	0	0	0	0	0	0	0	0	0	0	1	0	0	0	1	0	0	0	0	0	0	0	1	0
GCA_001676845.1	203	atpA_15-ddl_1-gdh_1-purK_1-gyd_1-pstS_20-adk_1	LXWZ01000272	Enterococcus faecium	XH877	blank	fecal	China: Zhejiang	Homo sapiens	2012'	GCA_001676845.1	1	1	0	0	0	0	1	0	0	0	0	1	0	0	0	0	0	0	0	0	0	0	1	0	1	0	0	0	1	0	0	0	0	0	0	0	1	0
GCA_001696275.1	172	atpA_25-ddl_13-gdh_18-purK_15-gyd_10-pstS_29-adk_6	JMIN01	Enterococcus faecium	UCN73	blank	Stool	France	Homo sapiens	2011'	GCA_001696275.1	1	0	0	0	0	0	0	0	0	0	0	0	0	0	0	0	0	0	0	0	0	0	0	0	0	0	0	0	0	0	0	0	0	0	1	0	0	0
GCA_001696305.1	240	atpA_25-ddl_13-gdh_9-purK_33-gyd_10-pstS_19-adk_6	JMMX01	Enterococcus faecium	UCN72	blank	rectal swab	France: Marseille	Homo sapiens	2008'	GCA_001696305.1	1	0	0	0	0	0	0	0	0	0	0	0	0	0	0	0	0	0	0	0	0	0	0	0	0	0	0	0	0	0	0	0	0	0	1	0	0	0
GCA_001720945.1	Unknown	atpA_7-ddl_1-gdh_1-purK_1-#-pstS_1-adk_86	CP012433	Enterococcus faecium	ISMMS_VRE_1	blank	human blood	USA: New York City	Homo sapiens	05-May-2011'	GCA_001720945.1	1	1	0	0	0	0	1	0	0	0	0	1	0	0	0	0	0	0	0	0	0	0	0	0	1	0	0	0	1	0	0	0	0	0	0	0	1	0
GCA_001720965.1	656	atpA_15-ddl_3-gdh_1-purK_44-gyd_1-pstS_20-adk_1	CP012438	Enterococcus faecium	ISMMS_VRE_2	blank	human blood	USA: New York City	Homo sapiens	05-May-2011'	GCA_001720965.1	1	1	0	0	0	0	1	0	0	0	0	1	0	0	0	0	0	0	0	0	0	0	0	0	1	0	0	0	1	0	0	0	0	0	0	0	1	0
GCA_001720985.1	736	atpA_1-ddl_3-gdh_1-purK_44-gyd_1-pstS_1-adk_1	CP012446	Enterococcus faecium	ISMMS_VRE_3	blank	human blood	USA: New York City	Homo sapiens	23-May-2011'	GCA_001720985.1	1	1	0	0	0	0	0	0	0	0	0	0	0	0	0	0	0	0	0	0	0	0	0	0	1	0	0	0	1	0	0	0	0	0	0	0	1	0
GCA_001721005.1	412	atpA_15-ddl_1-gdh_1-purK_44-gyd_1-pstS_20-adk_1	CP012453	Enterococcus faecium	ISMMS_VRE_4	blank	human blood	USA: New York City	Homo sapiens	23-May-2011'	GCA_001721005.1	1	1	0	0	0	0	1	0	0	0	0	1	0	0	0	0	0	0	0	0	0	0	0	0	0	0	0	0	1	0	0	0	0	0	0	0	1	0
GCA_001721025.1	736	atpA_1-ddl_3-gdh_1-purK_44-gyd_1-pstS_1-adk_1	CP012459	Enterococcus faecium	ISMMS_VRE_5	blank	human blood	USA: New York City	Homo sapiens	23-May-2011'	GCA_001721025.1	1	1	0	0	0	0	1	0	0	0	0	1	0	0	0	0	0	0	0	0	0	0	0	0	1	0	0	0	1	0	0	0	0	0	0	0	1	0
GCA_001721065.1	736	atpA_1-ddl_3-gdh_1-purK_44-gyd_1-pstS_1-adk_1	CP012464	Enterococcus faecium	ISMMS_VRE_7	blank	human blood	USA: New York City	Homo sapiens	24-May-2011'	GCA_001721065.1	1	1	0	0	0	0	1	0	0	0	0	1	0	0	0	0	0	0	0	0	0	0	0	0	1	0	0	0	1	0	0	0	0	0	0	0	1	0
GCA_001721085.1	17	atpA_1-ddl_1-gdh_1-purK_1-gyd_1-pstS_1-adk_1	CP012470	Enterococcus faecium	ISMMS_VRE_8	blank	human blood	USA: New York City	Homo sapiens	19-May-2011'	GCA_001721085.1	1	0	0	0	0	0	1	0	0	0	0	1	0	0	0	0	0	0	0	0	0	0	0	0	1	0	0	0	1	0	0	0	0	0	0	0	1	0
GCA_001721105.1	736	atpA_1-ddl_3-gdh_1-purK_44-gyd_1-pstS_1-adk_1	CP012474	Enterococcus faecium	ISMMS_VRE_10	blank	human blood	USA: New York City	Homo sapiens	19-May-2011'	GCA_001721105.1	1	1	0	0	0	0	1	0	0	0	0	1	0	0	0	0	0	0	0	0	0	0	0	0	1	0	0	0	1	0	0	0	0	0	0	0	1	0
GCA_001721905.1	Unknown	atpA_7-ddl_1-gdh_1-purK_1-#-pstS_1-adk_1	CP016169	Enterococcus faecium	ISMMS_VRE_11	blank	blood	USA: New York City	Homo sapiens	24-May-2011'	GCA_001721905.1	1	1	0	0	0	0	1	0	0	0	0	1	0	0	0	0	0	0	0	0	0	0	0	0	1	0	0	0	1	0	0	0	0	0	0	0	1	0
GCA_001750885.1	16	atpA_1-ddl_2-gdh_1-purK_1-gyd_1-pstS_1-adk_1	CP014535	Enterococcus faecium	E745	blank	organic material	Netherlands: Utrecht Hospital	Homo sapiens	01-Jan-2000'	GCA_001750885.1	1	0	0	0	0	0	0	0	0	0	0	0	0	0	0	0	0	0	0	0	0	0	0	0	1	0	0	0	1	0	0	0	0	0	0	0	1	0
GCA_001858385.1	515	atpA_9-ddl_4-gdh_12-purK_6-gyd_1-pstS_20-adk_5	MBRI01000114	Enterococcus faecium	TCGEHPH2.1	blank	blank	Portugal: Porto	blank	2007'	GCA_001858385.1	1	0	0	0	0	0	0	0	0	0	0	0	0	0	0	0	0	0	0	0	0	0	0	0	1	0	0	0	1	0	0	0	0	0	0	0	1	0
GCA_001895905.1	203	atpA_15-ddl_1-gdh_1-purK_1-gyd_1-pstS_20-adk_1	CP018073	Enterococcus faecium	VRE001	blank	Blood	USA	Homo sapiens	2013'	GCA_001895905.1	1	1	0	0	0	0	1	0	0	0	0	1	0	0	0	0	0	0	0	0	0	0	0	0	0	1	0	0	0	1	0	0	0	0	0	0	0	1
GCA_001896235.1	192	atpA_15-ddl_1-gdh_1-purK_1-gyd_1-pstS_7-adk_1	MQRF01	Enterococcus faecium	4686	blank	blood	Russia: Saint-Petersburg	Homo sapiens	27-Jan-2009'	GCA_001896235.1	1	1	0	0	0	0	0	0	0	0	0	0	0	0	0	0	0	0	0	0	0	0	0	0	1	0	0	0	1	0	0	0	0	0	0	0	1	0
GCA_001953235.1	736	atpA_1-ddl_3-gdh_1-purK_44-gyd_1-pstS_1-adk_1	CP018826	Enterococcus faecium	ISMMS_VRE_12	blank	blood	USA: New York City	Homo sapiens	05-May-2011'	GCA_001953235.1	1	1	0	0	0	0	1	0	0	0	0	1	0	0	0	0	0	0	0	0	0	0	0	0	1	0	0	0	1	0	0	0	0	0	0	0	1	0
GCA_001953255.1	736	atpA_1-ddl_3-gdh_1-purK_44-gyd_1-pstS_1-adk_1	CP018833	Enterococcus faecium	ISMMS_VRE_9	blank	blood	USA: New York City	Homo sapiens	19-May-2011'	GCA_001953255.1	1	1	0	0	0	0	1	0	0	0	0	1	0	0	0	0	0	0	0	0	0	0	0	0	1	0	0	0	1	0	0	0	0	0	0	0	1	0
GCA_001953445.1	117	atpA_9-ddl_1-gdh_1-purK_1-gyd_1-pstS_1-adk_1	MQAA01	Enterococcus faecium	E4	blank	blood	Spain: Madrid	Homo sapiens	22-Feb-2011'	GCA_001953445.1	1	0	0	0	0	0	1	0	0	0	0	1	0	0	0	0	0	0	0	0	0	0	0	0	0	1	0	0	0	1	0	0	0	0	0	0	0	1
GCA_001953715.1	736	atpA_1-ddl_3-gdh_1-purK_44-gyd_1-pstS_1-adk_1	LIVR01	Enterococcus faecium	ISMMS_VRE_6	blank	blood	USA: New York City	Homo sapiens	24-May-2011'	GCA_001953715.1	1	1	0	0	0	0	1	0	0	0	0	1	0	0	0	0	0	0	0	0	0	0	0	0	1	0	0	0	1	0	0	0	0	0	0	0	1	0
GCA_001969545.1	203	atpA_15-ddl_1-gdh_1-purK_1-gyd_1-pstS_20-adk_1	LTDQ01	Enterococcus faecium	VREr6	blank	blood	Malaysia	Homo sapiens	Mar-2011'	GCA_001969545.1	1	0	0	0	0	0	1	0	0	0	0	1	0	0	0	0	0	0	0	0	0	0	0	0	1	0	0	0	1	0	0	0	0	0	0	0	1	0
GCA_001969615.1	Unknown	atpA_9-ddl_1-gdh_1-purK_1-#-pstS_1-adk_1	LTAA01	Enterococcus faecium	VRE2	blank	patient's blood	Malaysia	Homo sapiens	Jan-2011'	GCA_001969615.1	1	0	0	0	0	0	1	0	0	0	0	1	0	0	0	0	0	0	0	0	0	0	0	0	1	0	0	0	1	0	0	0	0	0	0	0	1	0
GCA_001969625.1	Unknown	atpA_9-ddl_1-gdh_1-purK_1-#-pstS_1-adk_1	LTBJ01	Enterococcus faecium	VREr5	blank	cerebrospinal fluid	Malaysia	Homo sapiens	Mar-2011'	GCA_001969625.1	1	1	0	0	0	0	1	0	0	0	0	1	0	0	0	0	0	0	0	0	0	0	0	0	1	0	0	0	1	0	0	0	0	0	0	0	1	0
GCA_002007625.1	Unknown	atpA_1-ddl_1-gdh_1-purK_1-gyd_1-#-adk_1	CP019212	Enterococcus faecium	2014-VREF-41	blank	Rectal swab	South Korea	Homo sapiens	2014-04'	GCA_002007625.1	1	1	0	0	0	0	0	1	0	0	0	1	0	0	0	0	0	0	0	0	0	0	0	0	1	0	0	0	1	0	0	0	0	0	0	0	1	0
GCA_002024245.1	Unknown	atpA_1-ddl_1-gdh_1-purK_1-gyd_1-#-adk_1	CP019976	Enterococcus faecium	blank	blank	rectal swab	South Korea	Homo sapiens	2014-08'	GCA_002024245.1	1	0	0	0	0	0	1	1	0	0	0	1	0	0	0	0	0	0	0	0	0	0	0	0	1	0	0	0	1	0	0	0	0	0	0	0	1	0
GCA_002025045.1	Unknown	atpA_1-ddl_1-gdh_1-purK_1-gyd_1-#-adk_1	CP019995	Enterococcus faecium	blank	blank	rectal swab	South Korea	Homo sapiens	2015-02-24'	GCA_002025045.1	1	1	0	0	0	0	0	1	0	0	0	1	0	0	0	0	0	0	0	0	0	0	0	0	1	0	0	0	1	0	0	0	0	0	0	0	1	0
GCA_002025065.1	Unknown	atpA_1-ddl_1-gdh_1-purK_1-gyd_1-#-adk_1	CP019991	Enterococcus faecium	blank	blank	rectal swab	South Korea	Homo sapiens	2014-06-24'	GCA_002025065.1	1	1	0	0	0	0	0	1	0	0	0	1	0	0	0	0	0	0	0	0	0	0	0	0	1	0	0	0	1	0	0	0	0	0	0	0	1	0
GCA_002119055.1	Unknown	atpA_1-#-gdh_1-purK_44-gyd_1-pstS_20-adk_1	NETE01	Enterococcus faecium	463-ANA	blank	blood; anaerobic bottle	USA: Pennsylvania	Homo sapiens	16-Nov-2015'	GCA_002119055.1	1	1	0	0	0	0	0	0	0	0	0	0	0	0	0	0	0	0	0	0	0	0	0	0	0	1	0	0	0	1	0	0	0	0	0	0	0	1
GCA_002119065.1	750	atpA_1-ddl_1-gdh_1-purK_44-gyd_1-pstS_20-adk_1	NETD01	Enterococcus faecium	463-AER	blank	blood; aerobic bottle	USA: Pennsylvania	Homo sapiens	16-Nov-2015'	GCA_002119065.1	1	1	0	0	0	0	0	0	0	0	0	0	0	0	0	0	0	0	0	0	0	0	0	0	0	1	0	0	0	1	0	0	0	0	0	0	0	1
GCA_002206235.2	17	atpA_1-ddl_1-gdh_1-purK_1-gyd_1-pstS_1-adk_1	NJFI02	Enterococcus faecium	FDAARGOS_332	blank	Stool	USA: DC	Homo sapiens	05-Feb-2015'	GCA_002206235.2	1	1	0	0	0	0	0	0	0	0	0	1	0	0	0	0	0	0	0	0	0	0	0	0	1	0	0	0	1	0	0	0	0	0	0	0	1	0
GCA_002263195.1	Unknown	atpA_9-ddl_1-gdh_1-purK_1-#-pstS_6-adk_1	NMZI01	Enterococcus faecium	9-F-6	blank	feces	Norway	Homo sapiens	2012'	GCA_002263195.1	1	1	0	0	0	0	1	0	0	0	0	1	0	0	0	0	0	0	0	0	0	0	0	0	1	0	0	0	1	0	0	0	0	0	0	0	1	0
GCA_002442275.1	192	atpA_15-ddl_1-gdh_1-purK_1-gyd_1-pstS_7-adk_1	NXPE01	Enterococcus faecium	7_Efcm_HA-NL	blank	rectal swab	Netherlands	Homo sapiens	2012'	GCA_002442275.1	1	0	0	0	0	0	1	0	0	0	0	1	0	0	0	0	0	0	0	0	0	0	0	0	0	1	0	0	0	1	0	0	0	0	0	0	0	1
GCA_002442315.1	192	atpA_15-ddl_1-gdh_1-purK_1-gyd_1-pstS_7-adk_1	NXPG01	Enterococcus faecium	9_Efcm_HA-DE	blank	rectal swab	Germany	Homo sapiens	2012'	GCA_002442315.1	1	0	0	0	0	0	1	0	0	0	0	1	0	0	0	0	0	0	0	0	0	0	0	0	0	1	0	0	0	1	0	0	0	0	0	0	0	1
GCA_002442445.1	6	atpA_4-ddl_2-gdh_1-purK_9-gyd_1-pstS_1-adk_5	NXOY01	Enterococcus faecium	1_Efcm_CA-NL	blank	feces	Netherlands	Homo sapiens	2012'	GCA_002442445.1	1	0	0	0	0	0	0	0	0	0	0	0	0	0	0	0	0	0	0	0	0	0	0	0	1	0	0	0	1	0	0	0	0	0	0	0	1	0
GCA_002442955.1	16	atpA_1-ddl_2-gdh_1-purK_1-gyd_1-pstS_1-adk_1	CP018132	Enterococcus faecium	A_020709_82	blank	feces	Netherlands: University Medical Centre Utrecht, Utrecht	Homo sapiens	09-Jul-2002'	GCA_002442955.1	1	0	0	0	0	0	1	0	0	0	0	1	0	0	0	0	0	0	0	0	0	0	0	0	1	0	0	0	1	0	0	0	0	0	0	0	1	0
GCA_002562805.1	78	atpA_15-ddl_1-gdh_1-purK_1-gyd_1-pstS_1-adk_1	PDFL01	Enterococcus faecium	18434	blank	blood	Russia: St.Petersburg	Homo sapiens	Dec-2012'	GCA_002562805.1	1	0	0	0	0	0	0	0	0	0	0	0	0	0	0	0	0	0	0	0	0	0	0	0	0	1	0	0	0	1	0	0	0	0	0	0	0	1
GCA_002761255.1	736	atpA_1-ddl_3-gdh_1-purK_44-gyd_1-pstS_1-adk_1	CP017796	Enterococcus faecium	E240	blank	Peritoneal fluid	USA: NY	Homo sapiens	09-May-2013'	GCA_002761255.1	1	0	0	0	0	0	1	0	0	0	0	1	0	0	0	0	0	0	0	0	0	0	0	0	1	0	0	0	1	0	0	0	0	0	0	0	1	0
GCA_002761275.1	736	atpA_1-ddl_3-gdh_1-purK_44-gyd_1-pstS_1-adk_1	CP017801	Enterococcus faecium	E243	blank	Peritoneal fluid	USA: NY	Homo sapiens	28-May-2013'	GCA_002761275.1	1	0	0	0	0	0	1	0	0	0	0	1	0	0	0	0	0	0	0	0	0	0	0	0	1	0	0	0	1	0	0	0	0	0	0	0	1	0
GCA_002761555.1	121	atpA_15-ddl_1-gdh_1-purK_2-gyd_1-pstS_1-adk_1	CP021849	Enterococcus faecium	16-346	blank	stool	France: Montbrison	Homo sapiens	2016-11-12'	GCA_002761555.1	1	0	0	0	0	0	0	0	0	0	0	0	0	0	0	0	0	0	0	0	0	0	0	0	0	0	0	1	0	0	0	0	0	0	0	0	0	0
GCA_002777275.1	736	atpA_1-ddl_3-gdh_1-purK_44-gyd_1-pstS_1-adk_1	CP017791	Enterococcus faecium	E232	blank	Wound	USA: NY	Homo sapiens	14-Apr-2013'	GCA_002777275.1	1	0	0	0	0	0	1	0	0	0	0	1	0	0	0	0	0	0	0	0	0	0	0	0	1	0	0	0	1	0	0	0	0	0	0	0	1	0
GCA_002848385.1	78	atpA_15-ddl_1-gdh_1-purK_1-gyd_1-pstS_1-adk_1	CP025427	Enterococcus faecium	SC4	blank	fodder	China	blank	2016-12'	GCA_002848385.1	1	1	0	0	0	0	1	0	0	0	0	1	0	0	0	0	0	0	0	0	0	0	0	0	1	0	0	0	1	0	0	0	0	0	0	0	1	0
GCA_002848645.1	736	atpA_1-ddl_3-gdh_1-purK_44-gyd_1-pstS_1-adk_1	CP023788	Enterococcus faecium	Efaecium_ER04120.3A	blank	blood	USA: New York, NY	Homo sapiens	2015'	GCA_002848645.1	1	0	0	0	0	0	1	0	0	0	0	1	0	0	0	0	0	0	0	0	0	0	0	0	1	0	0	0	1	0	0	0	0	0	0	0	1	0
GCA_002848665.1	736	atpA_1-ddl_3-gdh_1-purK_44-gyd_1-pstS_1-adk_1	CP023798	Enterococcus faecium	Efaecium_ER04484.3A	blank	blood	USA: New York, NY	Homo sapiens	2015'	GCA_002848665.1	1	0	0	0	0	0	1	0	0	0	0	1	0	0	0	0	0	0	0	0	0	0	0	0	1	0	0	0	1	0	0	0	0	0	0	0	1	0
GCA_002848685.1	736	atpA_1-ddl_3-gdh_1-purK_44-gyd_1-pstS_1-adk_1	CP023793	Enterococcus faecium	Efaecium_ER04462.3A	blank	blood	USA: New York, NY	Homo sapiens	2015'	GCA_002848685.1	1	0	0	0	0	0	1	0	0	0	0	1	0	0	0	0	0	0	0	0	0	0	0	0	1	0	0	0	1	0	0	0	0	0	0	0	1	0
GCA_002848725.1	736	atpA_1-ddl_3-gdh_1-purK_44-gyd_1-pstS_1-adk_1	CP023803	Enterococcus faecium	Efaecium_ER04526.5A	blank	blood	USA: New York, NY	Homo sapiens	2015'	GCA_002848725.1	1	0	0	0	0	0	1	0	0	0	0	1	0	0	0	0	0	0	0	0	0	0	0	0	1	0	0	0	1	0	0	0	0	0	0	0	1	0
GCA_002858985.1	Unknown	atpA_9-ddl_1-gdh_1-purK_1-#-#-adk_1	PJZR01	Enterococcus faecium	VREF004	blank	Hairmyres Hospital	United Kingdom	Homo sapiens	31-Jan-2017'	GCA_002858985.1	1	1	0	0	0	0	0	1	0	0	0	1	0	0	0	0	0	0	0	0	0	0	0	0	1	0	0	0	0	0	0	0	0	0	0	0	1	0
GCA_002880635.1	736	atpA_1-ddl_3-gdh_1-purK_44-gyd_1-pstS_1-adk_1	CP025755	Enterococcus faecium	AALTL	blank	blank	USA	blank	2009'	GCA_002880635.1	1	1	0	0	0	0	1	0	0	0	0	1	0	0	0	0	0	0	0	0	0	0	0	0	1	0	0	0	1	0	0	0	0	0	0	0	1	0
GCA_002891275.1	736	atpA_1-ddl_3-gdh_1-purK_44-gyd_1-pstS_1-adk_1	POVW01	Enterococcus faecium	FDAARGOS_326	blank	Jejunal aspirate	USA: DC	Homo sapiens	11-Jan-2015'	GCA_002891275.1	1	1	0	0	0	0	1	0	0	0	0	1	0	0	0	0	0	0	0	0	0	0	0	0	1	0	0	0	1	0	0	0	0	0	0	0	1	0
GCA_002894565.1	Unknown	atpA_9-ddl_1-gdh_1-purK_1-#-pstS_1-adk_1	PPCL01	Enterococcus faecium	SAU27	blank	blank	Saudi Arabia: Riyadh	Homo sapiens	Oct-2009'	GCA_002894565.1	1	1	0	0	0	0	1	0	0	0	0	1	0	0	0	0	0	0	0	0	0	0	0	0	1	0	0	0	1	0	0	0	0	0	0	0	1	0
GCA_002973685.1	Unknown	atpA_9-ddl_1-gdh_1-purK_1-#-pstS_1-adk_1	PHLA01	Enterococcus faecium	14-312-1	blank	Rectal swab	France: Tours	Homo sapiens	2014'	GCA_002973685.1	1	1	0	0	0	0	0	1	0	0	0	1	0	0	0	0	0	0	0	0	0	0	0	0	1	0	0	0	1	0	0	0	0	0	0	0	1	0
GCA_002973715.1	Unknown	atpA_9-ddl_1-gdh_1-purK_1-#-pstS_1-adk_1	PHLB01	Enterococcus faecium	15-162	blank	Rectal swab	France: Narbonne	Homo sapiens	2015'	GCA_002973715.1	1	0	0	0	0	0	1	0	0	0	0	1	0	0	0	0	0	0	0	0	0	0	0	0	1	0	0	0	1	0	0	0	0	0	0	0	1	0
GCA_002973755.2	17	atpA_1-ddl_1-gdh_1-purK_1-gyd_1-pstS_1-adk_1	CP044327	Enterococcus faecium	15-307-1	blank	Rectal swab	France: Corbeille-Essonnes	Homo sapiens	2015'	GCA_002973755.2	1	1	0	0	0	0	1	0	0	0	0	1	0	0	0	0	0	0	0	0	0	0	0	0	1	0	0	0	1	0	0	0	0	0	0	0	1	0
GCA_002973795.1	Unknown	atpA_7-ddl_1-gdh_1-purK_1-#-pstS_1-adk_1	PJEV01	Enterococcus faecium	13-165	blank	Rectal swab	France: Creteil	Homo sapiens	23-Jun-2013'	GCA_002973795.1	1	0	0	0	0	0	1	0	0	0	0	1	0	0	0	0	0	0	0	0	0	0	0	0	1	0	0	0	1	0	0	0	0	0	0	0	1	0
GCA_002997315.1	17	atpA_1-ddl_1-gdh_1-purK_1-gyd_1-pstS_1-adk_1	CP025393	Enterococcus faecium	13-022	blank	feces	France: Caen	Homo sapiens	06-Feb-2013'	GCA_002997315.1	1	0	0	0	0	0	0	0	0	0	0	0	0	0	0	0	0	0	0	0	0	0	0	0	0	1	0	0	0	1	0	0	0	0	0	0	0	1
GCA_002997345.1	Unknown	atpA_9-ddl_1-gdh_1-purK_1-#-pstS_1-adk_1	CP025390	Enterococcus faecium	13-009	blank	Rectal swab	France: Creteil	Homo sapiens	01-Jan-2013'	GCA_002997345.1	1	1	0	0	0	0	1	0	0	0	0	1	0	0	0	0	0	0	0	0	0	0	0	0	1	0	0	0	1	0	0	0	0	0	0	0	1	0
GCA_003020685.1	Unknown	atpA_1-ddl_1-gdh_1-purK_1-gyd_1-#-adk_1	CP027500	Enterococcus faecium	AUSMDU00004167	blank	not_blood	Australia	Homo sapiens	25-Nov-2015'	GCA_003020685.1	1	1	0	0	0	0	0	1	0	0	0	1	0	0	0	0	0	0	0	0	0	0	0	0	1	0	0	0	1	0	0	0	0	0	0	0	1	0
GCA_003020705.1	78	atpA_15-ddl_1-gdh_1-purK_1-gyd_1-pstS_1-adk_1	CP027511	Enterococcus faecium	AUSMDU00004055	blank	not_blood	Australia	Homo sapiens	25-Nov-2015'	GCA_003020705.1	1	0	0	0	0	0	1	0	0	0	0	1	0	0	0	0	0	0	0	0	0	0	0	0	1	0	0	0	1	0	0	0	0	0	0	0	1	0
GCA_003020725.1	796	atpA_4-ddl_1-gdh_1-purK_1-gyd_1-pstS_20-adk_1	CP027516	Enterococcus faecium	AUSMDU00004028	blank	blood	Australia	Homo sapiens	25-Nov-2015'	GCA_003020725.1	1	1	0	0	0	0	1	0	0	0	0	1	0	0	0	0	0	0	0	0	0	0	0	0	1	1	0	0	1	1	0	0	0	0	0	0	1	1
GCA_003020745.1	203	atpA_15-ddl_1-gdh_1-purK_1-gyd_1-pstS_20-adk_1	CP027519	Enterococcus faecium	AUSMDU00004024	blank	blood	Australia	Homo sapiens	25-Nov-2015'	GCA_003020745.1	1	1	0	0	0	0	1	0	0	0	0	0	0	0	0	0	0	0	0	0	0	0	0	0	1	0	0	0	1	0	0	0	0	0	0	0	1	0
GCA_003020765.1	Unknown	atpA_9-ddl_1-gdh_1-purK_1-#-pstS_1-adk_1	CP027505	Enterococcus faecium	AUSMDU00004142	blank	blood	Australia	Homo sapiens	25-Nov-2015'	GCA_003020765.1	1	0	0	0	0	0	1	0	0	0	0	1	0	0	0	0	0	0	0	0	0	0	0	0	1	0	0	0	1	0	0	0	0	0	0	0	1	0
GCA_003071425.1	203	atpA_15-ddl_1-gdh_1-purK_1-gyd_1-pstS_20-adk_1	CP027519	Enterococcus faecium	CFSAN059070	blank	urine	Denmark	Homo sapiens	2014-10-18'	GCA_003071425.1	1	0	0	0	0	0	1	0	0	0	0	0	0	0	0	0	0	0	0	0	0	0	0	0	1	0	0	0	1	0	0	0	0	0	0	0	1	0
GCA_003071445.1	203	atpA_15-ddl_1-gdh_1-purK_1-gyd_1-pstS_20-adk_1	CP027519	Enterococcus faecium	CFSAN059071	blank	urine	Denmark	Homo sapiens	2014-12-05'	GCA_003071445.1	1	0	0	0	0	0	1	0	0	0	0	0	0	0	0	0	0	0	0	0	0	0	0	0	1	0	0	0	1	0	0	0	0	0	0	0	1	0
GCA_003268195.1	Unknown	atpA_9-ddl_1-gdh_1-purK_1-#-pstS_1-adk_1	QLYN01	Enterococcus faecium	A16	blank	rectal swab	Netherlands: Groningen	Homo sapiens	2014'	GCA_003268195.1	1	1	0	0	0	0	1	0	0	0	0	1	0	0	0	0	0	0	0	0	0	0	0	0	0	1	0	0	0	1	0	0	0	0	0	0	0	1
GCA_003268205.1	117	atpA_9-ddl_1-gdh_1-purK_1-gyd_1-pstS_1-adk_1	QLYM01	Enterococcus faecium	A20	blank	rectal swab	Netherlands: Groningen	Homo sapiens	2014'	GCA_003268205.1	1	1	0	0	0	0	1	0	0	0	0	1	0	0	0	0	0	0	0	0	0	0	0	0	0	1	0	0	0	1	0	0	0	0	0	0	0	1
GCA_003268235.1	Unknown	atpA_9-ddl_1-gdh_1-purK_1-#-pstS_1-adk_1	QLYL01	Enterococcus faecium	A22	blank	feces	Netherlands: Groningen	Homo sapiens	2014'	GCA_003268235.1	1	0	0	0	0	0	1	0	0	0	0	1	0	0	0	0	0	0	0	0	0	0	0	0	1	1	0	0	1	1	0	0	0	0	0	0	1	1
GCA_003268245.1	117	atpA_9-ddl_1-gdh_1-purK_1-gyd_1-pstS_1-adk_1	QLYO01	Enterococcus faecium	A13	blank	rectal swab	Netherlands: Groningen	Homo sapiens	2014'	GCA_003268245.1	1	1	0	0	0	0	1	0	0	0	0	1	0	0	0	0	0	0	0	0	0	0	0	0	0	1	0	0	0	1	0	0	0	0	0	0	0	1
GCA_003408985.1	192	atpA_15-ddl_1-gdh_1-purK_1-gyd_1-pstS_7-adk_1	QUXH01	Enterococcus faecium	KRESVRE0004	blank	blood	Norway: North	Homo sapiens	2015'	GCA_003408985.1	1	1	0	0	0	0	1	0	0	0	0	1	0	0	0	0	0	0	0	0	0	0	0	0	0	1	0	0	0	1	0	0	0	0	0	0	0	1
GCA_003719365.1	78	atpA_15-ddl_1-gdh_1-purK_1-gyd_1-pstS_1-adk_1	RIWG01	Enterococcus faecium	LY22	blank	blank	China: Sichuan	Homo sapiens	Nov-2015'	GCA_003719365.1	1	0	0	0	0	0	0	0	0	0	0	1	0	0	0	0	0	0	0	0	0	0	0	0	1	0	0	0	1	0	0	0	0	0	0	0	1	0
GCA_003936585.1	Unknown	atpA_7-ddl_1-gdh_1-purK_1-#-pstS_1-adk_1	RHUV01	Enterococcus faecium	EF_375	blank	alcohol foam dispenser in hospital intensive care unit	Pakistan	blank	2016-12'	GCA_003936585.1	1	0	0	0	0	0	0	0	0	0	0	0	0	0	0	0	0	0	0	0	0	0	0	0	1	0	0	0	1	0	0	0	0	0	0	0	1	0
GCA_003936605.1	Unknown	atpA_9-ddl_1-gdh_1-purK_1-#-pstS_1-adk_1	RHVB01	Enterococcus faecium	EF_325	blank	washroom sink in hospital intensive care unit	Pakistan	blank	2016-04'	GCA_003936605.1	1	1	0	0	0	0	1	0	0	0	0	1	0	0	0	0	0	0	0	0	0	0	0	0	1	0	0	0	1	0	0	0	0	0	0	0	1	0
GCA_003936615.1	Unknown	atpA_7-ddl_1-gdh_1-purK_1-#-pstS_1-adk_1	RHUX01	Enterococcus faecium	EF_367	blank	nursing call button in hospital intensive care unit	Pakistan	blank	2016-12'	GCA_003936615.1	1	1	0	0	0	0	0	0	0	0	0	0	0	0	0	0	0	0	0	0	0	0	0	0	1	0	0	0	1	0	0	0	0	0	0	0	1	0
GCA_003937285.1	Unknown	atpA_7-ddl_1-gdh_1-purK_1-#-pstS_1-adk_1	RHUW01	Enterococcus faecium	EF_370	blank	bedside light switch in hospital intensive care unit	Pakistan	blank	2016-12'	GCA_003937285.1	1	1	0	0	0	0	0	0	0	0	0	0	0	0	0	0	0	0	0	0	0	0	0	0	1	0	0	0	1	0	0	0	0	0	0	0	1	0
GCA_003937355.1	Unknown	atpA_7-ddl_1-gdh_1-purK_1-#-pstS_1-adk_1	RHWE01	Enterococcus faecium	EF_052	blank	bedside rail in hospital intensive care unit	Pakistan	blank	2016-02'	GCA_003937355.1	1	1	0	0	0	0	0	0	0	0	0	0	0	0	0	0	0	0	0	0	0	0	0	0	1	0	0	0	1	0	0	0	0	0	0	0	1	0
GCA_003937555.1	2086	atpA_11-ddl_1-gdh_1-purK_1-gyd_1-pstS_1-adk_1	RHUU01	Enterococcus faecium	EF_380	blank	nursing call button in hospital intensive care unit	Pakistan	blank	2016-12'	GCA_003937555.1	1	0	0	0	0	0	0	0	0	0	0	1	0	1	0	0	0	0	0	0	0	0	0	0	1	0	0	0	1	0	0	0	0	0	0	0	1	0
GCA_003937575.1	Unknown	atpA_7-ddl_1-gdh_1-purK_1-#-#-adk_1	RHVR01	Enterococcus faecium	EF_139	blank	bedside rail in hospital intensive care unit	Pakistan	blank	2016-04'	GCA_003937575.1	1	1	0	0	0	0	0	0	0	0	0	0	0	0	0	0	0	0	0	0	0	0	0	0	1	0	0	0	1	0	0	0	0	0	0	0	1	0
GCA_003937935.1	Unknown	atpA_7-ddl_1-gdh_1-purK_1-#-#-adk_1	RHVA01	Enterococcus faecium	EF_334	blank	bedside rail in hospital intensive care unit	Pakistan	blank	2016-04'	GCA_003937935.1	1	1	0	0	0	0	0	0	0	0	0	0	0	0	0	0	0	0	0	0	0	0	0	0	1	0	0	0	1	0	0	0	0	0	0	0	1	0
GCA_003938005.1	Unknown	atpA_9-ddl_1-gdh_1-purK_1-#-pstS_7-adk_1	RHVF01	Enterococcus faecium	EF_248	blank	alcohol foam dispenser in hospital intensive care unit	Pakistan	blank	2016-02'	GCA_003938005.1	1	0	0	0	0	0	0	0	0	0	0	0	0	0	0	0	0	0	0	0	0	0	0	0	1	0	0	0	1	0	0	0	0	0	0	0	1	0
GCA_003938025.1	Unknown	atpA_9-ddl_1-gdh_1-purK_1-#-pstS_1-adk_1	RHVP01	Enterococcus faecium	EF_155	blank	nursing call button in hospital intensive care unit	Pakistan	blank	2016-02'	GCA_003938025.1	1	1	0	0	0	0	1	0	0	0	0	0	0	0	0	0	0	0	0	0	0	0	0	0	1	0	0	0	1	0	0	0	0	0	0	0	1	0
GCA_003938035.1	Unknown	atpA_9-ddl_1-gdh_1-purK_1-#-pstS_1-adk_1	RHVL01	Enterococcus faecium	EF_171	blank	bedside rail in hospital intensive care unit	Pakistan	blank	2016-02'	GCA_003938035.1	1	1	0	0	0	0	0	0	0	0	0	1	0	0	0	0	0	0	0	0	0	0	0	0	1	0	0	0	1	0	0	0	0	0	0	0	1	0
GCA_003938045.1	Unknown	atpA_7-ddl_1-gdh_1-purK_1-#-pstS_1-adk_1	RHVU01	Enterococcus faecium	EF_127	blank	alcohol foam dispenser in hospital intensive care unit	Pakistan	blank	2016-03'	GCA_003938045.1	1	1	0	0	0	0	0	0	0	0	0	0	0	0	0	0	0	0	0	0	0	0	0	0	1	0	0	0	1	0	0	0	0	0	0	0	1	0
GCA_003938065.1	Unknown	atpA_7-ddl_1-gdh_1-purK_1-#-#-adk_1	RHVT01	Enterococcus faecium	EF_129	blank	nursing call button in hospital intensive care unit	Pakistan	blank	2016-04'	GCA_003938065.1	1	1	0	0	0	0	0	0	0	0	0	0	0	0	0	0	0	0	0	0	0	0	0	0	1	0	0	0	1	0	0	0	0	0	0	0	1	0
GCA_003938105.1	Unknown	atpA_7-ddl_1-gdh_1-purK_1-#-pstS_1-adk_1	RHVV01	Enterococcus faecium	EF_120	blank	nursing call button in hospital intensive care unit	Pakistan	blank	2016-03'	GCA_003938105.1	1	1	0	0	0	0	0	0	0	0	0	0	0	0	0	0	0	0	0	0	0	0	0	0	1	0	0	0	1	0	0	0	0	0	0	0	1	0
GCA_003938125.1	Unknown	atpA_9-ddl_1-gdh_1-purK_1-#-pstS_1-adk_1	RHWA01	Enterococcus faecium	EF_092	blank	bedside rail in hospital intensive care unit	Pakistan	blank	2016-02'	GCA_003938125.1	1	1	0	0	0	0	1	0	0	0	0	1	0	0	0	0	0	0	0	0	0	0	0	0	1	0	0	0	1	0	0	0	0	0	0	0	1	0
GCA_003938135.1	Unknown	atpA_9-ddl_1-gdh_1-purK_1-#-pstS_7-adk_1	RHWH01	Enterococcus faecium	EF_042	blank	bedside light switch in hospital intensive care unit	Pakistan	blank	2016-02'	GCA_003938135.1	1	0	0	0	0	0	0	0	0	0	0	0	0	0	0	0	0	0	0	0	0	0	0	0	1	0	0	0	1	0	0	0	0	0	0	0	1	0
GCA_003938265.1	Unknown	atpA_7-ddl_1-gdh_1-purK_1-#-pstS_1-adk_1	RHVC01	Enterococcus faecium	EF_313	blank	washroom sink in hospital intensive care unit	Pakistan	blank	2016-03'	GCA_003938265.1	1	1	0	0	0	0	0	0	0	0	0	0	0	0	0	0	0	0	0	0	0	0	0	0	1	0	0	0	1	0	0	0	0	0	0	0	1	0
GCA_003938275.1	Unknown	atpA_9-ddl_1-gdh_1-purK_1-#-pstS_1-adk_1	RHVE01	Enterococcus faecium	EF_264	blank	bedside rail in hospital intensive care unit	Pakistan	blank	2016-02'	GCA_003938275.1	1	1	0	0	0	0	1	0	0	0	0	1	0	0	0	0	0	0	0	0	0	0	0	0	1	0	0	0	1	0	0	0	0	0	0	0	1	0
GCA_003938285.1	2329	atpA_36-ddl_1-gdh_1-purK_1-gyd_10-pstS_27-adk_1	RHVG01	Enterococcus faecium	EF_238	blank	bedside light switch in hospital intensive care unit	Pakistan	blank	2016-02'	GCA_003938285.1	1	0	0	0	0	0	1	0	0	0	0	1	0	0	0	0	0	0	0	0	0	0	0	0	1	0	0	0	1	0	0	0	0	0	0	0	1	0
GCA_003938305.1	Unknown	atpA_7-ddl_1-gdh_1-purK_1-#-pstS_1-adk_1	RHVJ01	Enterococcus faecium	EF_181	blank	washroom sink in hospital intensive care unit	Pakistan	blank	2016-03'	GCA_003938305.1	1	1	0	0	0	0	0	0	0	0	0	0	0	0	0	0	0	0	0	0	0	0	0	0	1	0	0	0	1	0	0	0	0	0	0	0	1	0
GCA_003938345.1	2329	atpA_36-ddl_1-gdh_1-purK_1-gyd_10-pstS_27-adk_1	RHVN01	Enterococcus faecium	EF_166	blank	alcohol foam dispenser in hospital intensive care unit	Pakistan	blank	2016-02'	GCA_003938345.1	1	0	0	0	0	0	1	0	0	0	0	1	0	0	0	0	0	0	0	0	0	0	0	0	1	0	0	0	1	0	0	0	0	0	0	0	1	0
GCA_003938365.1	Unknown	atpA_7-ddl_1-gdh_1-purK_1-#-pstS_1-adk_1	RHVQ01	Enterococcus faecium	EF_143	blank	nursing call button in hospital intensive care unit	Pakistan	blank	2016-01'	GCA_003938365.1	1	1	0	0	0	0	0	0	0	0	0	0	0	0	0	0	0	0	0	0	0	0	0	0	1	0	0	0	1	0	0	0	0	0	0	0	1	0
GCA_003938395.1	Unknown	atpA_7-ddl_1-gdh_1-purK_1-#-pstS_1-adk_1	RHVX01	Enterococcus faecium	EF_108	blank	alcohol foam dispenser in hospital intensive care unit	Pakistan	blank	2016-02'	GCA_003938395.1	1	1	0	0	0	0	1	0	0	0	0	1	0	0	0	0	0	0	0	0	0	0	0	0	1	0	0	0	1	0	0	0	0	0	0	0	1	0
GCA_003938445.1	Unknown	atpA_7-ddl_1-gdh_1-purK_1-#-pstS_1-adk_1	RHUZ01	Enterococcus faecium	EF_354	blank	bedside rail in hospital intensive care unit	Pakistan	blank	2016-12'	GCA_003938445.1	1	0	0	0	0	0	0	0	0	0	0	0	0	0	0	0	0	0	0	0	0	0	0	0	1	0	0	0	1	0	0	0	0	0	0	0	1	0
GCA_003938485.1	2329	atpA_36-ddl_1-gdh_1-purK_1-gyd_10-pstS_27-adk_1	RHVH01	Enterococcus faecium	EF_231	blank	bedside rail in hospital intensive care unit	Pakistan	blank	2016-02'	GCA_003938485.1	1	0	0	0	0	0	1	0	0	0	0	1	0	0	0	0	0	0	0	0	0	0	0	0	1	0	0	0	1	0	0	0	0	0	0	0	1	0
GCA_003938495.1	Unknown	atpA_7-ddl_1-gdh_1-purK_1-#-pstS_1-adk_1	RHVI01	Enterococcus faecium	EF_205	blank	bedside light switch in hospital intensive care unit	Pakistan	blank	2016-01'	GCA_003938495.1	1	1	0	0	0	0	0	0	0	0	0	0	0	0	0	0	0	0	0	0	0	0	0	0	1	0	0	0	1	0	0	0	0	0	0	0	1	0
GCA_003938505.1	Unknown	atpA_7-ddl_1-gdh_1-purK_1-#-pstS_1-adk_1	RHVW01	Enterococcus faecium	EF_111	blank	nursing call button in hospital intensive care unit	Pakistan	blank	2016-03'	GCA_003938505.1	1	1	0	0	0	0	0	0	0	0	0	0	0	0	0	0	0	0	0	0	0	0	0	0	1	0	0	0	1	0	0	0	0	0	0	0	1	0
GCA_003938515.1	Unknown	atpA_7-ddl_1-gdh_1-purK_1-#-pstS_1-adk_1	RHWD01	Enterococcus faecium	EF_054	blank	washroom sink in hospital intensive care unit	Pakistan	blank	2016-02'	GCA_003938515.1	1	1	0	0	0	0	0	0	0	0	0	0	0	0	0	0	0	0	0	0	0	0	0	0	1	0	0	0	1	0	0	0	0	0	0	0	1	0
GCA_003938525.1	Unknown	atpA_9-ddl_1-gdh_1-purK_1-#-pstS_7-adk_1	RHWG01	Enterococcus faecium	EF_048	blank	alcohol foam dispenser in hospital intensive care unit	Pakistan	blank	2016-02'	GCA_003938525.1	1	0	0	0	0	0	0	0	0	0	0	0	0	0	0	0	0	0	0	0	0	0	0	0	1	0	0	0	1	0	0	0	0	0	0	0	1	0
GCA_003939145.1	Unknown	atpA_7-ddl_1-gdh_1-purK_1-#-pstS_1-adk_1	RHUT01	Enterococcus faecium	EF_384	blank	bedside light switch in hospital intensive care unit	Pakistan	blank	2016-12'	GCA_003939145.1	1	1	0	0	0	0	0	0	0	0	0	0	0	0	0	0	0	0	0	0	0	0	0	0	1	0	0	0	1	0	0	0	0	0	0	0	1	0
GCA_003939165.1	Unknown	atpA_7-ddl_1-gdh_1-purK_1-#-pstS_1-adk_1	RHVO01	Enterococcus faecium	EF_157	blank	bedside rail in hospital intensive care unit	Pakistan	blank	2016-02'	GCA_003939165.1	1	1	0	0	0	0	0	0	0	0	0	0	0	0	0	0	0	0	0	0	0	0	0	0	1	0	0	0	1	0	0	0	0	0	0	0	1	0
GCA_003939175.1	Unknown	atpA_7-ddl_1-gdh_1-purK_1-#-pstS_1-adk_1	RHVD01	Enterococcus faecium	EF_275	blank	alcohol foam dispenser in hospital intensive care unit	Pakistan	blank	2016-02'	GCA_003939175.1	1	1	0	0	0	0	0	0	0	0	0	0	0	0	0	0	0	0	0	0	0	0	0	0	1	0	0	0	1	0	0	0	0	0	0	0	1	0
GCA_003939205.1	Unknown	atpA_9-ddl_1-gdh_1-purK_1-#-pstS_1-adk_1	RHVZ01	Enterococcus faecium	EF_101	blank	bedside rail in hospital intensive care unit	Pakistan	blank	2016-02'	GCA_003939205.1	1	1	0	0	0	0	1	0	0	0	0	1	0	0	0	0	0	0	0	0	0	0	0	0	1	0	0	0	1	0	0	0	0	0	0	0	1	0
GCA_003939215.1	Unknown	atpA_7-ddl_1-gdh_1-purK_1-#-pstS_1-adk_1	RHWF01	Enterococcus faecium	EF_051	blank	nursing call button in hospital intensive care unit	Pakistan	blank	2016-02'	GCA_003939215.1	1	1	0	0	0	0	0	0	0	0	0	0	0	0	0	0	0	0	0	0	0	0	0	0	1	0	0	0	1	0	0	0	0	0	0	0	1	0
GCA_003939705.1	Unknown	atpA_7-ddl_1-gdh_1-purK_1-#-pstS_1-adk_1	RHUS01	Enterococcus faecium	EF_386	blank	alcohol foam dispenser in hospital intensive care unit	Pakistan	blank	2016-12'	GCA_003939705.1	1	1	0	0	0	0	0	0	0	0	0	0	0	0	0	0	0	0	0	0	0	0	0	0	1	0	0	0	1	0	0	0	0	0	0	0	1	0
GCA_003939745.1	Unknown	atpA_9-ddl_1-gdh_1-purK_1-#-pstS_1-adk_1	RHVK01	Enterococcus faecium	EF_176	blank	alcohol foam dispenser in hospital intensive care unit	Pakistan	blank	2016-02'	GCA_003939745.1	1	1	0	0	0	0	1	0	0	0	0	0	0	0	0	0	0	0	0	0	0	0	0	0	1	0	0	0	1	0	0	0	0	0	0	0	1	0
GCA_003939765.1	Unknown	atpA_9-ddl_1-gdh_1-purK_1-#-pstS_1-adk_1	RHVM01	Enterococcus faecium	EF_169	blank	nursing call button in hospital intensive care unit	Pakistan	blank	2016-02'	GCA_003939765.1	1	1	0	0	0	0	1	0	0	0	0	0	0	0	0	0	0	0	0	0	0	0	0	0	1	0	0	0	1	0	0	0	0	0	0	0	1	0
GCA_003939775.1	Unknown	atpA_7-ddl_1-gdh_1-purK_1-#-pstS_1-adk_1	RHVY01	Enterococcus faecium	EF_103	blank	bedside light switch in hospital intensive care unit	Pakistan	blank	2016-02'	GCA_003939775.1	1	1	0	0	0	0	0	0	0	0	0	0	0	0	0	0	0	0	0	0	0	0	0	0	1	0	0	0	1	0	0	0	0	0	0	0	1	0
GCA_003939805.1	Unknown	atpA_70-ddl_1-gdh_1-purK_1-#-pstS_1-adk_1	RHWC01	Enterococcus faecium	EF_078	blank	bedside rail in hospital intensive care unit	Pakistan	blank	2016-01'	GCA_003939805.1	1	1	0	0	0	0	0	0	0	0	0	0	0	0	0	0	0	0	0	0	0	0	0	0	1	0	0	0	1	0	0	0	0	0	0	0	1	0
GCA_003940185.1	Unknown	atpA_9-ddl_1-gdh_1-purK_1-#-pstS_1-adk_1	RHUY01	Enterococcus faecium	EF_358	blank	alcohol foam dispenser in hospital intensive care unit	Pakistan	blank	2016-12'	GCA_003940185.1	1	1	0	0	0	0	1	0	0	0	0	1	0	0	0	0	0	0	0	0	0	0	0	0	1	0	0	0	1	0	0	0	0	0	0	0	1	0
GCA_003940215.1	Unknown	atpA_7-ddl_1-gdh_1-purK_1-#-pstS_1-adk_1	RHWB01	Enterococcus faecium	EF_086	blank	bedside rail in hospital intensive care unit	Pakistan	blank	2016-01'	GCA_003940215.1	1	1	0	0	0	0	0	0	0	0	0	0	0	0	0	0	0	0	0	0	0	0	0	0	1	0	0	0	1	0	0	0	0	0	0	0	1	0
GCA_003940245.1	Unknown	atpA_7-ddl_1-gdh_1-purK_1-#-pstS_1-adk_1	RHWL01	Enterococcus faecium	EF_006	blank	nursing call button in hospital intensive care unit	Pakistan	blank	2016-01'	GCA_003940245.1	1	1	0	0	0	0	0	0	0	0	0	0	0	0	0	0	0	0	0	0	0	0	0	0	1	0	0	0	1	0	0	0	0	0	0	0	1	0
GCA_003940995.1	Unknown	atpA_7-ddl_1-gdh_1-purK_1-#-#-adk_1	RHVS01	Enterococcus faecium	EF_132	blank	bedside light switch in hospital intensive care unit	Pakistan	blank	2016-04'	GCA_003940995.1	1	1	0	0	0	0	0	0	0	0	0	0	0	0	0	0	0	0	0	0	0	0	0	0	1	0	0	0	1	0	0	0	0	0	0	0	1	0
GCA_003947145.1	17	atpA_1-ddl_1-gdh_1-purK_1-gyd_1-pstS_1-adk_1	RHEN01	Enterococcus faecium	Y-1624	blank	blank	China: Sichuan	Homo sapiens	Nov-2015'	GCA_003947145.1	1	1	0	0	0	0	0	0	0	0	0	1	0	0	0	0	0	0	0	0	0	0	0	0	1	0	0	0	1	0	0	0	0	0	0	0	1	0
GCA_003957785.1	203	atpA_15-ddl_1-gdh_1-purK_1-gyd_1-pstS_20-adk_1	CP027519	Enterococcus faecium	RBWH1	blank	urine	Australia: Brisbane	Homo sapiens	2016'	GCA_003957785.1	1	0	0	0	0	0	0	0	0	0	1	1	0	0	0	0	0	0	0	0	0	0	0	0	1	1	0	0	1	1	0	0	0	0	0	0	1	1
GCA_003965125.1	Unknown	atpA_7-ddl_1-gdh_1-purK_1-#-pstS_1-adk_1	RXOX01	Enterococcus faecium	EF_292	blank	washroom sink in hospital intensive care unit	Pakistan	blank	2016-03'	GCA_003965125.1	1	1	0	0	0	0	0	0	0	0	0	0	0	0	0	0	0	0	0	0	0	0	0	0	1	0	0	0	1	0	0	0	0	0	0	0	1	0
GCA_004151665.1	Unknown	atpA_9-ddl_1-gdh_1-purK_1-#-pstS_1-adk_1	SEMR01	Enterococcus faecium	EF_545	blank	Infection	Pakistan: Islamabad	Homo sapiens	2014'	GCA_004151665.1	1	0	0	0	0	0	1	0	0	0	0	1	0	0	0	0	0	0	0	0	0	0	0	0	1	0	0	0	1	0	0	0	0	0	0	0	1	0
GCA_004151675.1	Unknown	atpA_9-ddl_1-gdh_1-purK_1-#-pstS_1-adk_1	SEMU01	Enterococcus faecium	EF_542	blank	Infection	Pakistan: Islamabad	Homo sapiens	2014'	GCA_004151675.1	1	1	0	0	0	0	1	0	0	0	0	1	0	0	0	0	0	0	0	0	0	0	0	0	1	0	0	0	1	0	0	0	0	0	0	0	1	0
GCA_004151685.1	Unknown	atpA_9-ddl_1-gdh_1-purK_1-#-pstS_1-adk_1	SEMT01	Enterococcus faecium	EF_543	blank	Infection	Pakistan: Islamabad	Homo sapiens	2014'	GCA_004151685.1	1	1	0	0	0	0	1	0	0	0	0	1	0	0	0	0	0	0	0	0	0	0	0	0	1	0	0	0	1	0	0	0	0	0	0	0	1	0
GCA_004151705.1	Unknown	atpA_70-ddl_1-gdh_1-purK_1-#-pstS_1-adk_1	SEMQ01	Enterococcus faecium	EF_546	blank	Infection	Pakistan: Islamabad	Homo sapiens	2014'	GCA_004151705.1	1	1	0	0	0	0	1	0	0	0	0	1	0	0	0	0	0	0	0	0	0	0	0	0	1	0	0	0	1	0	0	0	0	0	0	0	1	0
GCA_004151885.1	Unknown	atpA_9-ddl_1-gdh_1-purK_1-#-pstS_1-adk_1	SENG01	Enterococcus faecium	EF_530	blank	Hospital Surface	USA: St. Louis, MO	blank	2018'	GCA_004151885.1	1	0	0	0	0	0	1	0	0	0	0	1	0	0	0	0	0	0	0	0	0	0	0	0	1	0	0	0	1	0	0	0	0	0	0	0	1	0
GCA_004152225.1	412	atpA_15-ddl_1-gdh_1-purK_44-gyd_1-pstS_20-adk_1	SEOD01	Enterococcus faecium	EF_507	blank	Infection	USA: St. Louis, MO	Homo sapiens	2018'	GCA_004152225.1	1	1	0	0	0	0	1	0	0	0	0	1	0	0	0	0	0	0	0	0	0	0	0	0	1	0	0	0	1	0	0	0	0	0	0	0	1	0
GCA_004152325.1	Unknown	atpA_9-ddl_1-gdh_1-purK_1-#-pstS_1-adk_1	SEMP01	Enterococcus faecium	EF_547	blank	Infection	Pakistan: Islamabad	Homo sapiens	2014'	GCA_004152325.1	1	1	0	0	0	0	1	0	0	0	0	0	0	0	0	0	0	0	0	0	0	0	0	0	1	0	0	0	1	0	0	0	0	0	0	0	1	0
GCA_004152375.1	Unknown	atpA_9-ddl_1-gdh_1-purK_1-#-pstS_1-adk_1	SEMS01	Enterococcus faecium	EF_544	blank	Infection	Pakistan: Islamabad	Homo sapiens	2014'	GCA_004152375.1	1	0	0	0	0	0	1	0	0	0	0	1	0	0	0	0	0	0	0	0	0	0	0	0	1	0	0	0	1	0	0	0	0	0	0	0	1	0
GCA_004152475.1	Unknown	atpA_9-ddl_144-gdh_1-purK_1-#-pstS_1-adk_1	SENR01	Enterococcus faecium	EF_519	blank	Infection	USA: St. Louis, MO	Homo sapiens	2018'	GCA_004152475.1	1	0	0	0	0	0	1	0	0	0	0	1	0	0	0	0	0	0	0	0	0	0	0	0	1	0	0	0	1	0	0	0	0	0	0	0	1	0
GCA_004152565.1	772	atpA_15-ddl_1-gdh_1-purK_44-gyd_1-pstS_1-adk_1	SEOB01	Enterococcus faecium	EF_509	blank	Infection	USA: St. Louis, MO	Homo sapiens	2018'	GCA_004152565.1	1	0	0	0	0	0	1	0	0	0	0	1	0	0	0	0	0	0	0	0	0	0	0	0	1	0	0	0	1	0	0	0	0	0	0	0	1	0
GCA_004300005.1	Unknown	atpA_9-ddl_1-gdh_1-purK_1-#-pstS_1-adk_1	SEXQ01	Enterococcus faecium	UAMSEF_35	blank	blood	USA: Little Rock, AR	Homo sapiens	2018'	GCA_004300005.1	1	0	0	0	0	0	0	0	0	0	0	1	0	0	0	0	0	0	0	0	0	0	0	0	1	0	0	0	1	0	0	0	0	0	0	0	1	0
GCA_004300065.1	Unknown	atpA_9-ddl_1-gdh_1-purK_1-#-pstS_20-adk_1	SEXN01	Enterococcus faecium	UAMSEF_38	blank	blood	USA: Little Rock, AR	Homo sapiens	2018'	GCA_004300065.1	1	0	0	0	0	0	0	0	0	0	0	1	0	0	0	0	0	0	0	0	0	0	0	0	1	0	0	0	1	0	0	0	0	0	0	0	1	0
GCA_004300105.1	Unknown	atpA_9-ddl_1-gdh_1-purK_1-#-pstS_1-adk_1	SEXB01	Enterococcus faecium	UAMSEF_51	blank	blood	USA: Little Rock, AR	Homo sapiens	2018'	GCA_004300105.1	1	0	0	0	0	0	0	0	0	0	0	1	0	0	0	0	0	0	0	0	0	0	0	0	1	0	0	0	1	0	0	0	0	0	0	0	1	0
GCA_004300185.1	Unknown	atpA_9-ddl_1-gdh_1-purK_1-#-pstS_1-adk_1	SEXP01	Enterococcus faecium	UAMSEF_36	blank	blood	USA: Little Rock, AR	Homo sapiens	2018'	GCA_004300185.1	1	0	0	0	0	0	0	0	0	0	0	1	0	0	0	0	0	0	0	0	0	0	0	0	1	0	0	0	1	0	0	0	0	0	0	0	1	0
GCA_004300345.1	Unknown	atpA_9-ddl_1-gdh_1-purK_1-#-pstS_1-adk_1	SEXE01	Enterococcus faecium	UAMSEF_48	blank	blood	USA: Little Rock, AR	Homo sapiens	2018'	GCA_004300345.1	1	0	0	0	0	0	0	0	0	0	0	1	0	0	0	0	0	0	0	0	0	0	0	0	1	0	0	0	1	0	0	0	0	0	0	0	1	0
GCA_004300505.1	Unknown	atpA_9-ddl_1-gdh_1-purK_1-#-pstS_1-adk_1	SEXI01	Enterococcus faecium	UAMSEF_43	blank	blood	USA: Little Rock, AR	Homo sapiens	2018'	GCA_004300505.1	1	0	0	0	0	0	0	0	0	0	0	1	0	0	0	0	0	0	0	0	0	0	0	0	1	0	0	0	1	0	0	0	0	0	0	0	0	0
GCA_004300525.1	Unknown	atpA_9-ddl_155-gdh_1-purK_1-#-pstS_1-adk_1	SEXL01	Enterococcus faecium	UAMSEF_40	blank	blood	USA: Little Rock, AR	Homo sapiens	2018'	GCA_004300525.1	1	0	0	0	0	0	0	0	0	0	0	1	0	0	0	0	0	0	0	0	0	0	0	0	1	0	0	0	1	0	0	0	0	0	0	0	1	0
GCA_004302885.1	Unknown	atpA_9-ddl_1-gdh_1-purK_1-#-pstS_1-adk_1	CP036160	Enterococcus faecium	V24	blank	gastrointestinal tract	Denmark: Copenhagen	Homo sapiens	15-Apr-2013'	GCA_004302885.1	1	1	0	0	0	0	1	0	0	0	0	1	0	0	0	0	0	0	0	0	0	0	0	0	1	0	0	0	1	0	0	0	0	0	0	0	1	0
GCA_004368135.1	Unknown	atpA_9-ddl_1-gdh_1-purK_1-#-pstS_1-adk_1	PHKZ01	Enterococcus faecium	13-014	blank	Rectal swab	France: Boulogne-Billancourt	Homo sapiens	2013'	GCA_004368135.1	1	0	0	0	0	0	1	0	0	0	0	1	0	0	0	0	0	0	0	0	0	0	0	0	1	0	0	0	1	0	0	0	0	0	0	0	1	0
GCA_005234295.1	Unknown	atpA_9-ddl_3-gdh_1-purK_1-#-pstS_1-adk_1	QPRM01	Enterococcus faecium	ARL08-552	blank	rectal swab	New Zealand	Homo sapiens	2008'	GCA_005234295.1	1	0	0	0	0	0	1	0	0	0	0	1	0	0	0	0	0	0	0	0	0	0	0	0	1	0	0	0	1	0	0	0	0	0	0	0	1	0
GCA_005234315.1	Unknown	atpA_9-ddl_3-gdh_1-purK_1-#-pstS_1-adk_1	QPRP01	Enterococcus faecium	ARL08-46	blank	rectal swab	New Zealand	Homo sapiens	2008'	GCA_005234315.1	1	0	0	0	0	0	1	0	0	0	0	1	0	0	0	0	0	0	0	0	0	0	0	0	1	0	0	0	1	0	0	0	0	0	0	0	1	0
GCA_005234325.1	Unknown	atpA_9-ddl_3-gdh_1-purK_1-#-pstS_1-adk_1	QPRU01	Enterococcus faecium	ARL08-39	blank	rectal swab	New Zealand	Homo sapiens	2008'	GCA_005234325.1	1	0	0	0	0	0	1	0	0	0	0	1	0	0	0	0	0	0	0	0	0	0	0	0	1	0	0	0	1	0	0	0	0	0	0	0	1	0
GCA_005234345.1	Unknown	atpA_9-ddl_3-gdh_1-purK_1-#-pstS_1-adk_1	QPRV01	Enterococcus faecium	ARL08-35	blank	rectal swab	New Zealand	Homo sapiens	2008'	GCA_005234345.1	1	0	0	0	0	0	1	0	0	0	0	1	0	0	0	0	0	0	0	0	0	0	0	0	1	0	0	0	1	0	0	0	0	0	0	0	1	0
GCA_005234365.1	Unknown	atpA_9-ddl_3-gdh_1-purK_1-#-pstS_1-adk_1	QPRW01	Enterococcus faecium	ARL08-339	blank	feces (routine screen)	New Zealand	Homo sapiens	2008'	GCA_005234365.1	1	0	0	0	0	0	1	0	0	0	0	1	0	0	0	0	0	0	0	0	0	0	0	0	1	0	0	0	1	0	0	0	0	0	0	0	1	0
GCA_005234395.1	Unknown	atpA_9-ddl_3-gdh_1-purK_1-#-pstS_1-adk_1	QPRX01	Enterococcus faecium	ARL08-32	blank	rectal swab	New Zealand	Homo sapiens	2008'	GCA_005234395.1	1	0	0	0	0	0	1	0	0	0	0	1	0	0	0	0	0	0	0	0	0	0	0	0	1	0	0	0	1	0	0	0	0	0	0	0	1	0
GCA_005234435.1	17	atpA_1-ddl_1-gdh_1-purK_1-gyd_1-pstS_1-adk_1	QPSH01	Enterococcus faecium	ARL08-1215	blank	rectal swab	New Zealand	Homo sapiens	2008'	GCA_005234435.1	1	0	0	0	0	0	1	0	0	0	0	1	0	0	0	0	0	0	0	0	0	0	0	0	1	0	0	0	1	0	0	0	0	0	0	0	1	0
GCA_005234485.1	Unknown	atpA_9-ddl_3-gdh_1-purK_1-#-pstS_1-adk_1	QPSL01	Enterococcus faecium	ARL08-105	blank	routine screen	New Zealand	Homo sapiens	2008'	GCA_005234485.1	1	0	0	0	0	0	1	0	0	0	0	1	0	0	0	0	0	0	0	0	0	0	0	0	1	0	0	0	1	0	0	0	0	0	0	0	1	0
GCA_005234495.1	Unknown	atpA_9-ddl_3-gdh_1-purK_1-#-pstS_1-adk_1	QPSX01	Enterococcus faecium	ARL07-1169	blank	rectal swab	New Zealand	Homo sapiens	2007'	GCA_005234495.1	1	1	0	0	0	0	1	0	0	0	0	1	0	0	0	0	0	0	0	0	0	0	0	0	1	0	0	0	1	0	0	0	0	0	0	0	1	0
GCA_005234505.1	Unknown	atpA_9-ddl_3-gdh_1-purK_1-#-pstS_1-adk_1	QPSS01	Enterococcus faecium	ARL07-1300	blank	rectal swab	New Zealand	Homo sapiens	2007'	GCA_005234505.1	1	1	0	0	0	0	1	0	0	0	0	1	0	0	0	0	0	0	0	0	0	0	0	0	1	0	0	0	1	0	0	0	0	0	0	0	1	0
GCA_005234515.1	Unknown	atpA_9-ddl_3-gdh_1-purK_1-#-pstS_1-adk_1	QPSZ01	Enterococcus faecium	ARL07-1163	blank	feces (routine screen)	New Zealand	Homo sapiens	2007'	GCA_005234515.1	1	1	0	0	0	0	1	0	0	0	0	1	0	0	0	0	0	0	0	0	0	0	0	0	1	0	0	0	1	0	0	0	0	0	0	0	1	0
GCA_005234565.1	17	atpA_1-ddl_1-gdh_1-purK_1-gyd_1-pstS_1-adk_1	QPTD01	Enterococcus faecium	ARL04-840	blank	abdominal wound	New Zealand	Homo sapiens	2004'	GCA_005234565.1	1	1	0	0	0	0	0	0	0	0	0	0	0	0	0	0	0	0	0	0	0	0	0	0	1	0	0	0	1	0	0	0	0	0	0	0	1	0
GCA_005234595.1	20	atpA_5-ddl_1-gdh_1-purK_1-gyd_8-pstS_6-adk_1	QPTK01	Enterococcus faecium	AR98-565	blank	drain fluid	New Zealand	Homo sapiens	1998'	GCA_005234595.1	1	1	0	0	0	0	1	0	0	0	0	1	0	0	0	0	0	0	0	0	0	0	0	0	1	0	0	0	1	0	0	0	0	0	0	0	1	0
GCA_005234835.1	Unknown	#-ddl_8-gdh_8-purK_8-gyd_11-pstS_10-adk_6	QPQY01	Enterococcus faecium	ARL09-409	blank	rectal swab	New Zealand	Homo sapiens	2009'	GCA_005234835.1	1	0	0	0	0	0	1	0	0	0	0	1	0	0	0	0	0	0	0	0	0	0	0	0	1	0	0	0	1	0	0	0	0	0	0	0	1	0
GCA_005234905.1	Unknown	atpA_7-ddl_1-gdh_1-purK_1-#-pstS_1-adk_1	QPRG01	Enterococcus faecium	ARL08-983	blank	rectal swab	New Zealand	Homo sapiens	2008'	GCA_005234905.1	1	1	0	0	0	0	0	0	0	0	0	0	0	0	0	0	0	0	0	0	0	0	0	0	1	0	0	0	1	0	0	0	0	0	0	0	1	0
GCA_005234955.1	17	atpA_1-ddl_1-gdh_1-purK_1-gyd_1-pstS_1-adk_1	QPRH01	Enterococcus faecium	ARL08-902	blank	rectal swab	New Zealand	Homo sapiens	2008'	GCA_005234955.1	1	0	0	0	0	0	1	0	0	0	0	1	0	0	0	0	0	0	0	0	0	0	0	0	1	0	0	0	1	0	0	0	0	0	0	0	1	0
GCA_005234965.1	17	atpA_1-ddl_1-gdh_1-purK_1-gyd_1-pstS_1-adk_1	QPRJ01	Enterococcus faecium	ARL08-781	blank	routine screen	New Zealand	Homo sapiens	2008'	GCA_005234965.1	1	0	0	0	0	0	1	0	0	0	0	1	0	0	0	0	0	0	0	0	0	0	0	0	1	0	0	0	1	0	0	0	0	0	0	0	1	0
GCA_005234975.1	17	atpA_1-ddl_1-gdh_1-purK_1-gyd_1-pstS_1-adk_1	QPRI01	Enterococcus faecium	ARL08-804	blank	feces	New Zealand	Homo sapiens	2008'	GCA_005234975.1	1	0	0	0	0	0	1	0	0	0	0	1	0	0	0	0	0	0	0	0	0	0	0	0	1	0	0	0	1	0	0	0	0	0	0	0	1	0
GCA_005234985.1	17	atpA_1-ddl_1-gdh_1-purK_1-gyd_1-pstS_1-adk_1	QPRK01	Enterococcus faecium	ARL08-712	blank	rectal swab	New Zealand	Homo sapiens	2008'	GCA_005234985.1	1	0	0	0	0	0	1	0	0	0	0	1	0	0	0	0	0	0	0	0	0	0	0	0	1	0	0	0	1	0	0	0	0	0	0	0	1	0
GCA_005235015.1	Unknown	atpA_9-ddl_3-gdh_1-purK_1-#-pstS_1-adk_1	QPRL01	Enterococcus faecium	ARL08-67	blank	rectal swab	New Zealand	Homo sapiens	2008'	GCA_005235015.1	1	0	0	0	0	0	1	0	0	0	0	1	0	0	0	0	0	0	0	0	0	0	0	0	1	0	0	0	1	0	0	0	0	0	0	0	1	0
GCA_005235045.1	Unknown	atpA_9-ddl_3-gdh_1-purK_1-#-pstS_1-adk_1	QPRN01	Enterococcus faecium	ARL08-484	blank	feces swab	New Zealand	Homo sapiens	2008'	GCA_005235045.1	1	1	0	0	0	0	1	0	0	0	0	1	0	0	0	0	0	0	0	0	0	0	0	0	1	0	0	0	1	0	0	0	0	0	0	0	1	0
GCA_005235075.1	Unknown	atpA_9-ddl_3-gdh_1-purK_1-#-pstS_1-adk_1	QPRO01	Enterococcus faecium	ARL08-477	blank	rectal swab	New Zealand	Homo sapiens	2008'	GCA_005235075.1	1	0	0	0	0	0	1	0	0	0	0	1	0	0	0	0	0	0	0	0	0	0	0	0	1	0	0	0	1	0	0	0	0	0	0	0	1	0
GCA_005235115.1	Unknown	atpA_9-ddl_3-gdh_1-purK_1-#-pstS_1-adk_1	QPRQ01	Enterococcus faecium	ARL08-43	blank	rectal swab	New Zealand	Homo sapiens	2008'	GCA_005235115.1	1	0	0	0	0	0	1	0	0	0	0	1	0	0	0	0	0	0	0	0	0	0	0	0	1	0	0	0	1	0	0	0	0	0	0	0	1	0
GCA_005235275.1	Unknown	atpA_9-ddl_3-gdh_1-purK_1-#-pstS_1-adk_1	QPRR01	Enterococcus faecium	ARL08-428	blank	rectal swab	New Zealand	Homo sapiens	2008'	GCA_005235275.1	1	1	0	0	0	0	1	0	0	0	0	1	0	0	0	0	0	0	0	0	0	0	0	0	1	0	0	0	1	0	0	0	0	0	0	0	1	0
GCA_005235285.1	Unknown	atpA_9-ddl_3-gdh_1-purK_1-#-pstS_1-adk_1	QPRS01	Enterococcus faecium	ARL08-394	blank	rectal swab	New Zealand	Homo sapiens	2008'	GCA_005235285.1	1	0	0	0	0	0	1	0	0	0	0	1	0	0	0	0	0	0	0	0	0	0	0	0	1	0	0	0	1	0	0	0	0	0	0	0	1	0
GCA_005235295.1	Unknown	atpA_9-ddl_3-gdh_1-purK_1-#-pstS_1-adk_1	QPRT01	Enterococcus faecium	ARL08-391	blank	rectal swab	New Zealand	Homo sapiens	2008'	GCA_005235295.1	1	0	0	0	0	0	1	0	0	0	0	1	0	0	0	0	0	0	0	0	0	0	0	0	1	0	0	0	1	0	0	0	0	0	0	0	1	0
GCA_005235305.1	Unknown	atpA_9-ddl_3-gdh_1-purK_1-#-pstS_1-adk_1	QPRY01	Enterococcus faecium	ARL08-288	blank	routine screen	New Zealand	Homo sapiens	2008'	GCA_005235305.1	1	1	0	0	0	0	1	0	0	0	0	1	0	0	0	0	0	0	0	0	0	0	0	0	1	0	0	0	1	0	0	0	0	0	0	0	1	0
GCA_005235345.1	17	atpA_1-ddl_1-gdh_1-purK_1-gyd_1-pstS_1-adk_1	QPSC01	Enterococcus faecium	ARL08-1309	blank	routine screen	New Zealand	Homo sapiens	2008'	GCA_005235345.1	1	0	0	0	0	0	1	0	0	0	0	1	0	0	0	0	0	0	0	0	0	0	0	0	1	0	0	0	1	0	0	0	0	0	0	0	1	0
GCA_005235375.1	17	atpA_1-ddl_1-gdh_1-purK_1-gyd_1-pstS_1-adk_1	QPSD01	Enterococcus faecium	ARL08-1292	blank	stoma	New Zealand	Homo sapiens	2008'	GCA_005235375.1	1	0	0	0	0	0	1	0	0	0	0	1	0	0	0	0	0	0	0	0	0	0	0	0	1	0	0	0	1	0	0	0	0	0	0	0	1	0
GCA_005235385.1	17	atpA_1-ddl_1-gdh_1-purK_1-gyd_1-pstS_1-adk_1	QPSF01	Enterococcus faecium	ARL08-1249	blank	stoma	New Zealand	Homo sapiens	2008'	GCA_005235385.1	1	0	0	0	0	0	1	0	0	0	0	1	0	0	0	0	0	0	0	0	0	0	0	0	1	0	0	0	1	0	0	0	0	0	0	0	1	0
GCA_005235465.1	17	atpA_1-ddl_1-gdh_1-purK_1-gyd_1-pstS_1-adk_1	QPSI01	Enterococcus faecium	ARL08-1189	blank	rectal swab	New Zealand	Homo sapiens	2008'	GCA_005235465.1	1	0	0	0	0	0	1	0	0	0	0	1	0	0	0	0	0	0	0	0	0	0	0	0	1	0	0	0	1	0	0	0	0	0	0	0	1	0
GCA_005235475.1	17	atpA_1-ddl_1-gdh_1-purK_1-gyd_1-pstS_1-adk_1	QPSJ01	Enterococcus faecium	ARL08-1077	blank	rectal swab	New Zealand	Homo sapiens	2008'	GCA_005235475.1	1	0	0	0	0	0	1	0	0	0	0	1	0	0	0	0	0	0	0	0	0	0	0	0	1	0	0	0	1	0	0	0	0	0	0	0	1	0
GCA_005235495.1	Unknown	atpA_9-ddl_3-gdh_1-purK_1-#-pstS_1-adk_1	QPSM01	Enterococcus faecium	ARL07-973	blank	urine	New Zealand	Homo sapiens	2007'	GCA_005235495.1	1	1	0	0	0	0	1	0	0	0	0	1	0	0	0	0	0	0	0	0	0	0	0	0	1	0	0	0	1	0	0	0	0	0	0	0	1	0
GCA_005235535.1	Unknown	atpA_9-ddl_3-gdh_1-purK_1-#-pstS_1-adk_1	QPSN01	Enterococcus faecium	ARL07-1384	blank	rectal swab	New Zealand	Homo sapiens	2007'	GCA_005235535.1	1	1	0	0	0	0	1	0	0	0	0	1	0	0	0	0	0	0	0	0	0	0	0	0	1	0	0	0	1	0	0	0	0	0	0	0	1	0
GCA_005235565.1	Unknown	atpA_9-ddl_3-gdh_1-purK_1-#-pstS_1-adk_1	QPSO01	Enterococcus faecium	ARL07-1351	blank	routine screen	New Zealand	Homo sapiens	2007'	GCA_005235565.1	1	1	0	0	0	0	1	0	0	0	0	1	0	0	0	0	0	0	0	0	0	0	0	0	1	0	0	0	1	0	0	0	0	0	0	0	1	0
GCA_005235575.1	Unknown	atpA_9-ddl_3-gdh_1-purK_1-#-pstS_1-adk_1	QPSP01	Enterococcus faecium	ARL07-1348	blank	routine screen	New Zealand	Homo sapiens	2007'	GCA_005235575.1	1	1	0	0	0	0	1	0	0	0	0	1	0	0	0	0	0	0	0	0	0	0	0	0	1	0	0	0	1	0	0	0	0	0	0	0	1	0
GCA_005235585.1	Unknown	atpA_9-ddl_3-gdh_1-purK_1-#-pstS_1-adk_1	QPSQ01	Enterococcus faecium	ARL07-1345	blank	routine screen	New Zealand	Homo sapiens	2007'	GCA_005235585.1	1	1	0	0	0	0	1	0	0	0	0	1	0	0	0	0	0	0	0	0	0	0	0	0	1	0	0	0	1	0	0	0	0	0	0	0	1	0
GCA_005235635.1	Unknown	atpA_9-ddl_3-gdh_1-purK_1-#-pstS_1-adk_1	QPSU01	Enterococcus faecium	ARL07-1205	blank	rectal swab	New Zealand	Homo sapiens	2007'	GCA_005235635.1	1	1	0	0	0	0	1	0	0	0	0	1	0	0	0	0	0	0	0	0	0	0	0	0	1	0	0	0	1	0	0	0	0	0	0	0	1	0
GCA_005235645.1	Unknown	atpA_9-ddl_3-gdh_1-purK_1-#-pstS_1-adk_1	QPSV01	Enterococcus faecium	ARL07-1198	blank	rectal swab	New Zealand	Homo sapiens	2007'	GCA_005235645.1	1	1	0	0	0	0	1	0	0	0	0	1	0	0	0	0	0	0	0	0	0	0	0	0	1	0	0	0	1	0	0	0	0	0	0	0	1	0
GCA_005235655.1	Unknown	atpA_9-ddl_3-gdh_1-purK_1-#-pstS_1-adk_1	QPSW01	Enterococcus faecium	ARL07-1195	blank	rectal swab	New Zealand	Homo sapiens	2007'	GCA_005235655.1	1	1	0	0	0	0	1	0	0	0	0	1	0	0	0	0	0	0	0	0	0	0	0	0	1	0	0	0	1	0	0	0	0	0	0	0	1	0
GCA_005235665.1	Unknown	atpA_9-ddl_3-gdh_1-purK_1-#-pstS_1-adk_1	QPSY01	Enterococcus faecium	ARL07-1166	blank	rectal swab	New Zealand	Homo sapiens	2007'	GCA_005235665.1	1	1	0	0	0	0	1	0	0	0	0	1	0	0	0	0	0	0	0	0	0	0	0	0	1	0	0	0	1	0	0	0	0	0	0	0	1	0
GCA_005235685.1	Unknown	atpA_9-ddl_3-gdh_1-purK_1-#-pstS_1-adk_1	QPTA01	Enterococcus faecium	ARL07-1139	blank	tissue blood clot	New Zealand	Homo sapiens	2007'	GCA_005235685.1	1	1	0	0	0	0	1	0	0	0	0	1	0	0	0	0	0	0	0	0	0	0	0	0	1	0	0	0	1	0	0	0	0	0	0	0	1	0
GCA_005235725.1	Unknown	atpA_9-ddl_3-gdh_1-purK_1-#-pstS_1-adk_1	QPST01	Enterococcus faecium	ARL07-1286	blank	rectal swab	New Zealand	Homo sapiens	2007'	GCA_005235725.1	1	1	0	0	0	0	1	0	0	0	0	1	0	0	0	0	0	0	0	0	0	0	0	0	1	0	0	0	1	0	0	0	0	0	0	0	1	0
GCA_005235735.1	203	atpA_15-ddl_1-gdh_1-purK_1-gyd_1-pstS_20-adk_1	CP027519	Enterococcus faecium	ARL05-67	blank	catheter urine	New Zealand	Homo sapiens	2005'	GCA_005235735.1	1	1	0	0	0	0	0	0	0	0	0	1	0	0	0	0	0	0	0	0	0	0	0	0	1	0	0	0	1	0	0	0	0	0	0	0	1	0
GCA_005235745.1	203	atpA_15-ddl_1-gdh_1-purK_1-gyd_1-pstS_20-adk_1	CP027519	Enterococcus faecium	ARL05-425	blank	urine	New Zealand	Homo sapiens	2005'	GCA_005235745.1	1	0	0	0	0	0	1	0	0	0	0	1	0	0	0	0	0	0	0	0	0	0	0	0	1	0	0	0	1	0	0	0	0	0	0	0	1	0
GCA_005235965.1	16	atpA_1-ddl_2-gdh_1-purK_1-gyd_1-pstS_1-adk_1	QPTQ01	Enterococcus faecium	AR01-139	blank	blank	New Zealand	Homo sapiens	2001'	GCA_005235965.1	1	1	0	0	0	0	1	0	0	0	0	1	0	0	0	0	0	0	0	0	0	0	0	0	1	0	0	0	1	0	0	0	0	0	0	0	1	0
GCA_005236155.1	9	atpA_5-ddl_2-gdh_6-purK_6-gyd_1-pstS_7-adk_1	QPUI01	Enterococcus faecium	TV81	blank	poultry feces	New Zealand	Gallus gallus domesticus	2002/2003'	GCA_005236155.1	1	0	0	0	0	0	0	1	0	0	0	0	0	0	0	0	0	0	0	0	0	0	0	0	1	0	0	0	1	0	0	0	0	0	0	0	1	0
GCA_005236325.1	1099	atpA_5-ddl_2-gdh_1-purK_6-gyd_2-pstS_7-adk_1	QPVA01	Enterococcus faecium	TV48	blank	poultry feces	New Zealand	Gallus gallus domesticus	2002/2003'	GCA_005236325.1	1	0	0	0	0	0	0	0	0	0	0	0	0	0	0	0	0	0	0	0	0	0	0	0	1	0	0	0	1	0	0	0	0	0	0	0	1	0
GCA_005236505.1	2105	atpA_5-ddl_2-gdh_1-purK_32-gyd_1-pstS_7-adk_1	QPVX01	Enterococcus faecium	TV14	blank	poultry feces	New Zealand	Gallus gallus domesticus	2002/2003'	GCA_005236505.1	1	0	0	0	0	0	0	0	0	0	0	0	0	0	0	0	0	0	0	0	0	0	0	0	1	0	0	0	1	0	0	0	0	0	0	0	1	0
GCA_005236645.1	2105	atpA_5-ddl_2-gdh_1-purK_32-gyd_1-pstS_7-adk_1	QPWN01	Enterococcus faecium	TV10	blank	poultry feces	New Zealand	Gallus gallus domesticus	2002/2003'	GCA_005236645.1	1	0	0	0	0	0	1	0	0	0	0	0	0	0	0	0	0	0	0	0	0	0	0	0	1	0	0	0	1	0	0	0	0	0	0	0	1	0
GCA_005237055.1	195	atpA_9-ddl_2-gdh_1-purK_6-gyd_1-pstS_7-adk_1	QPZB01	Enterococcus faecium	11-8A	blank	poultry feces	New Zealand	Gallus gallus domesticus	2001'	GCA_005237055.1	1	0	0	0	0	0	0	0	0	0	0	0	0	0	0	0	0	0	0	0	0	0	0	0	1	0	0	0	1	0	0	0	0	0	0	0	1	0
GCA_005237065.1	2279	atpA_164-ddl_2-gdh_1-purK_6-gyd_1-pstS_1-adk_1	QPZE01	Enterococcus faecium	10-9A	blank	poultry feces	New Zealand	Gallus gallus domesticus	2001'	GCA_005237065.1	1	0	0	0	0	0	0	0	0	0	0	0	0	0	0	0	0	0	0	0	0	0	0	0	1	0	0	0	1	0	0	0	0	0	0	0	1	0
GCA_005237275.1	2248	atpA_9-ddl_2-gdh_6-purK_6-gyd_1-pstS_1-adk_5	QPUX01	Enterococcus faecium	TV52	blank	poultry feces	New Zealand	Gallus gallus domesticus	2002/2003'	GCA_005237275.1	1	0	0	0	0	0	0	0	0	0	0	0	0	0	0	0	0	0	0	0	0	0	0	0	1	0	0	0	1	0	0	0	0	0	0	0	1	0
GCA_005237545.1	2248	atpA_9-ddl_2-gdh_6-purK_6-gyd_1-pstS_1-adk_5	QPVS01	Enterococcus faecium	TV18	blank	poultry feces	New Zealand	Gallus gallus domesticus	2002/2003'	GCA_005237545.1	1	0	0	0	0	0	0	0	0	0	0	0	0	0	0	0	0	0	0	0	0	0	0	0	1	0	0	0	1	0	0	0	0	0	0	0	1	0
GCA_005237705.1	245	atpA_9-ddl_2-gdh_1-purK_6-gyd_1-pstS_36-adk_1	QPWI01	Enterococcus faecium	TV123	blank	poultry feces	New Zealand	Gallus gallus domesticus	2002/2003'	GCA_005237705.1	1	0	0	0	0	0	0	0	0	0	0	0	0	0	0	0	0	0	0	0	0	0	0	0	1	0	0	0	1	0	0	0	0	0	0	0	1	0
GCA_005238665.1	2105	atpA_5-ddl_2-gdh_1-purK_32-gyd_1-pstS_7-adk_1	QPZS01	Enterococcus faecium	39393	blank	poultry feces	New Zealand	Gallus gallus domesticus	2000'	GCA_005238665.1	1	0	0	0	0	0	1	0	0	0	0	0	0	0	0	0	0	0	0	0	0	0	0	0	1	0	0	0	1	0	0	0	0	0	0	0	1	0
GCA_005238785.1	195	atpA_9-ddl_2-gdh_1-purK_6-gyd_1-pstS_7-adk_1	QPYQ01	Enterococcus faecium	12-9VP	blank	poultry feces	New Zealand	Gallus gallus domesticus	2001'	GCA_005238785.1	1	0	0	0	0	0	0	0	0	0	0	0	0	0	0	0	0	0	0	0	0	0	0	0	1	0	0	0	1	0	0	0	0	0	0	0	1	0
GCA_005238815.1	195	atpA_9-ddl_2-gdh_1-purK_6-gyd_1-pstS_7-adk_1	QPYT01	Enterococcus faecium	12-7VP	blank	poultry feces	New Zealand	Gallus gallus domesticus	2001'	GCA_005238815.1	1	0	0	0	0	0	0	0	0	0	0	0	0	0	0	0	0	0	0	0	0	0	0	0	1	0	0	0	1	0	0	0	0	0	0	0	1	0
GCA_005238875.1	2279	atpA_164-ddl_2-gdh_1-purK_6-gyd_1-pstS_1-adk_1	QPZJ01	Enterococcus faecium	10-2A	blank	poultry feces	New Zealand	Gallus gallus domesticus	2001'	GCA_005238875.1	1	0	0	0	0	0	0	0	0	0	0	0	0	0	0	0	0	0	0	0	0	0	0	0	1	0	0	0	1	0	0	0	0	0	0	0	1	0
GCA_005238985.1	2105	atpA_5-ddl_2-gdh_1-purK_32-gyd_1-pstS_7-adk_1	QPZT01	Enterococcus faecium	07-03-81	blank	poultry feces	New Zealand	Gallus gallus domesticus	2000'	GCA_005238985.1	1	0	0	0	0	0	1	0	0	0	0	0	0	0	0	0	0	0	0	0	0	0	0	0	1	0	0	0	1	0	0	0	0	0	0	0	1	0
GCA_005281885.1	17	atpA_1-ddl_1-gdh_1-purK_1-gyd_1-pstS_1-adk_1	QPSK01	Enterococcus faecium	ARL08-1074	blank	rectal swab	New Zealand	Homo sapiens	2008'	GCA_005281885.1	1	1	0	0	0	0	1	0	0	0	0	1	0	0	0	0	0	0	0	0	0	0	0	0	0	0	0	0	0	0	0	0	0	0	0	0	1	0
GCA_005287905.1	Unknown	atpA_9-ddl_3-gdh_1-purK_1-#-pstS_1-adk_1	QPSR01	Enterococcus faecium	ARL07-1328	blank	routine screen	New Zealand	Homo sapiens	2007'	GCA_005287905.1	1	1	0	0	0	0	1	0	0	0	0	1	0	0	0	0	0	0	0	0	0	0	0	0	1	0	0	0	1	0	0	0	0	0	0	0	1	0
GCA_005517315.1	Unknown	atpA_9-ddl_1-gdh_1-purK_1-#-pstS_1-adk_1	CP040238	Enterococcus faecium	VB3025	blank	Pus	India	Homo sapiens	2019'	GCA_005517315.1	1	1	0	0	0	0	1	0	0	0	0	1	0	0	0	0	0	0	0	0	0	0	0	0	1	0	0	0	1	0	0	0	0	0	0	0	1	0
GCA_005886545.1	Unknown	atpA_9-ddl_1-gdh_1-purK_1-#-pstS_1-adk_1	CP035647	Enterococcus faecium	UAMSEF_01	blank	blank	USA:Arkansas	Homo sapiens	2018-06-28'	GCA_005886545.1	1	0	0	0	0	0	0	0	0	0	0	0	0	0	0	0	0	0	0	0	0	0	0	0	1	0	0	0	1	0	0	0	0	0	0	0	1	0
GCA_005886655.1	Unknown	atpA_9-ddl_1-gdh_1-purK_1-#-pstS_1-adk_1	CP035653	Enterococcus faecium	UAMSEF_08	blank	blank	USA:Arkansas	Homo sapiens	2018-07-07'	GCA_005886655.1	1	0	0	0	0	0	0	0	0	0	0	0	0	0	0	0	0	0	0	0	0	0	0	0	1	0	0	0	1	0	0	0	0	0	0	0	1	0
GCA_005886715.1	Unknown	atpA_9-ddl_1-gdh_1-purK_1-#-pstS_1-adk_1	CP035659	Enterococcus faecium	UAMSEF_09	blank	blank	USA:Arkansas	Homo sapiens	2018-09-18'	GCA_005886715.1	1	0	0	0	0	0	0	0	0	0	0	0	0	0	0	0	0	0	0	0	0	0	0	0	1	0	0	0	1	0	0	0	0	0	0	0	1	0
GCA_005886735.1	Unknown	atpA_9-ddl_1-gdh_1-purK_1-#-pstS_1-adk_1	CP035665	Enterococcus faecium	UAMSEF_20	blank	blank	USA:Arkansas	Homo sapiens	2018-09-26'	GCA_005886735.1	1	0	0	0	0	0	0	0	0	0	0	0	0	0	0	0	0	0	0	0	0	0	0	0	1	0	0	0	1	0	0	0	0	0	0	0	1	0
GCA_005952885.1	280	atpA_1-ddl_3-gdh_1-purK_1-gyd_1-pstS_1-adk_1	CP040705	Enterococcus faecium	HOU503	blank	blank	USA: Houston	Homo sapiens	2015'	GCA_005952885.1	1	0	0	0	0	0	1	0	0	0	0	1	0	0	0	0	0	0	0	0	0	0	0	0	1	0	0	0	1	0	0	0	0	0	0	0	1	0
GCA_006007925.1	78	atpA_15-ddl_1-gdh_1-purK_1-gyd_1-pstS_1-adk_1	CP040742	Enterococcus faecium	VRE1	blank	urine	China:Hangzhou	Homo sapiens	03-Dec-2018'	GCA_006007925.1	1	0	0	0	0	0	1	0	0	0	0	1	0	0	0	0	0	0	0	0	0	0	0	0	1	0	0	0	1	0	0	0	0	0	0	0	1	0
GCA_006375775.1	Unknown	atpA_7-ddl_1-gdh_1-purK_1-#-pstS_1-adk_1	VFCF01	Enterococcus faecium	SN446	blank	piggery environmental water	Portugal: Torrao	blank	2006'	GCA_006375775.1	1	0	0	0	0	0	0	0	0	0	0	0	0	0	0	0	0	0	0	0	0	0	0	0	1	0	0	0	1	0	0	0	0	0	0	0	1	0
GCA_006375975.1	Unknown	atpA_7-ddl_3-gdh_1-purK_1-#-pstS_1-adk_20	VFCP01	Enterococcus faecium	22797	blank	foot wound	Portugal: Covilha	Homo sapiens	2007'	GCA_006375975.1	1	0	0	0	0	0	0	0	0	0	0	0	0	0	0	0	0	0	0	0	0	0	0	0	1	0	0	0	1	0	0	0	0	0	0	0	1	0
GCA_006375995.1	190	atpA_5-ddl_3-gdh_6-purK_6-gyd_2-pstS_20-adk_1	VFCQ01	Enterococcus faecium	164306	blank	urine	Portugal: Coimbra	Homo sapiens	1998'	GCA_006375995.1	1	0	0	0	0	0	1	0	0	0	0	0	0	0	0	0	0	0	0	0	0	0	0	0	1	0	0	0	1	0	0	0	0	0	0	0	1	0
GCA_006376015.1	Unknown	atpA_7-ddl_1-gdh_1-purK_1-#-pstS_1-adk_1	VFCS01	Enterococcus faecium	446511	blank	Catheter	Portugal: Coimbra	Homo sapiens	1996'	GCA_006376015.1	1	0	0	0	0	0	0	0	0	0	0	1	0	0	0	0	0	0	0	0	0	0	0	0	1	0	0	0	1	0	0	0	0	0	0	0	1	0
GCA_007917035.3	203	atpA_15-ddl_1-gdh_1-purK_1-gyd_1-pstS_20-adk_1	CP027519	Enterococcus faecium	VVEswe-R	blank	feces	Sweden:Halmstad	Homo sapiens	2014'	GCA_007917035.3	1	0	0	0	0	0	1	0	0	0	0	1	0	0	0	0	0	0	0	0	0	0	0	0	1	0	0	0	1	0	0	0	0	0	0	0	1	0
GCA_007917315.3	203	atpA_15-ddl_1-gdh_1-purK_1-gyd_1-pstS_20-adk_1	CP027519	Enterococcus faecium	VVEswe-S	blank	feces	Sweden:Halmstad	Homo sapiens	2014'	GCA_007917315.3	1	1	0	0	0	0	1	0	0	0	0	1	0	0	0	0	0	0	0	0	0	0	0	0	1	0	0	0	1	0	0	0	0	0	0	0	1	0
GCA_008725685.1	133	atpA_5-ddl_2-gdh_1-purK_9-gyd_1-pstS_14-adk_5	VYUB01	Enterococcus faecium	Sw348	blank	blank	Switzerland: Zurich	pig	2019'	GCA_008725685.1	1	0	0	0	0	0	0	0	0	0	0	0	0	0	0	0	0	0	0	0	0	0	0	0	1	0	0	0	1	0	0	0	0	0	0	0	1	0
GCA_008725705.1	133	atpA_5-ddl_2-gdh_1-purK_9-gyd_1-pstS_14-adk_5	VYUC01	Enterococcus faecium	Sw342	blank	blank	Switzerland: Zurich	pig	2019'	GCA_008725705.1	1	0	0	0	0	0	0	0	0	0	0	0	0	0	0	0	0	0	0	0	0	0	0	0	1	0	0	0	1	0	0	0	0	0	0	0	1	0
GCA_008725735.1	133	atpA_5-ddl_2-gdh_1-purK_9-gyd_1-pstS_14-adk_5	VYUE01	Enterococcus faecium	Sw290	blank	blank	Switzerland: Zurich	pig	2019'	GCA_008725735.1	1	0	0	0	0	0	0	0	0	0	0	0	0	0	0	0	0	0	0	0	0	0	0	0	1	0	0	0	1	0	0	0	0	0	0	0	1	0
GCA_008725745.1	133	atpA_5-ddl_2-gdh_1-purK_9-gyd_1-pstS_14-adk_5	VYUD01	Enterococcus faecium	Sw292	blank	blank	Switzerland: Zurich	pig	2019'	GCA_008725745.1	1	0	0	0	0	0	0	0	0	0	0	0	0	0	0	0	0	0	0	0	0	0	0	0	1	0	0	0	1	0	0	0	0	0	0	0	1	0
GCA_008725775.1	133	atpA_5-ddl_2-gdh_1-purK_9-gyd_1-pstS_14-adk_5	VYUG01	Enterococcus faecium	SW245	blank	blank	Switzerland: Zurich	pig	2019'	GCA_008725775.1	1	0	0	0	0	0	0	0	0	0	0	0	0	0	0	0	0	0	0	0	0	0	0	0	1	0	0	0	1	0	0	0	0	0	0	0	1	0
GCA_008725785.1	133	atpA_5-ddl_2-gdh_1-purK_9-gyd_1-pstS_14-adk_5	VYUF01	Enterococcus faecium	Sw253	blank	blank	Switzerland: Zurich	pig	2019'	GCA_008725785.1	1	0	0	0	0	0	0	0	0	0	0	0	0	0	0	0	0	0	0	0	0	0	0	0	1	0	0	0	1	0	0	0	0	0	0	0	1	0
GCA_008728455.1	Unknown	atpA_9-ddl_1-gdh_1-purK_1-#-pstS_7-adk_1	CP044273	Enterococcus faecium	V1836	blank	Rectum	Denmark:Copenhagen	Homo sapiens	2017'	GCA_008728455.1	1	1	0	0	0	0	0	0	0	0	0	0	0	0	0	0	0	0	0	0	0	0	0	0	1	0	0	0	1	0	0	0	0	0	0	0	1	0
GCA_008728475.1	117	atpA_9-ddl_1-gdh_1-purK_1-gyd_1-pstS_1-adk_1	CP044282	Enterococcus faecium	V2937	blank	Rectum	Denmark:Copenhagen	Homo sapiens	2018'	GCA_008728475.1	1	0	0	0	0	0	1	0	0	0	0	1	0	0	0	0	0	0	0	0	0	0	0	0	1	0	0	0	1	0	0	0	0	0	0	0	1	0
GCA_008974665.2	78	atpA_15-ddl_1-gdh_1-purK_1-gyd_1-pstS_1-adk_1	BLAC01	Enterococcus faecium	AA708	blank	blank	Japan	blank	blank'	GCA_008974665.2	1	1	0	0	0	0	1	0	0	0	0	1	0	0	0	0	0	0	0	0	0	0	0	0	1	0	0	0	1	0	0	1	0	1	0	0	1	0
GCA_009183865.1	412	atpA_15-ddl_1-gdh_1-purK_44-gyd_1-pstS_20-adk_1	WEGE01	Enterococcus faecium	VRECG12	blank	stool sample	USA: Memphis, TN	Homo sapiens	2008/2018'	GCA_009183865.1	1	1	0	0	0	0	1	0	0	0	0	1	0	0	0	0	0	0	0	0	0	0	0	0	1	0	0	0	1	0	0	0	0	0	0	0	1	0
GCA_009183885.1	412	atpA_15-ddl_1-gdh_1-purK_44-gyd_1-pstS_20-adk_1	WEFJ01	Enterococcus faecium	VRECG34	blank	stool sample	USA: Memphis, TN	Homo sapiens	2008/2018'	GCA_009183885.1	1	0	0	0	0	0	1	0	0	0	0	1	0	0	0	0	0	0	0	0	0	0	0	0	1	0	0	0	1	0	0	0	0	0	0	0	1	0
GCA_009183895.1	Unknown	atpA_7-ddl_1-gdh_1-purK_1-#-pstS_1-adk_1	WEFK01	Enterococcus faecium	VRECG33	blank	stool sample	USA: Memphis, TN	Homo sapiens	2008/2018'	GCA_009183895.1	1	0	0	0	0	0	0	0	0	0	0	0	0	0	0	0	0	0	0	0	0	0	0	0	1	0	0	0	1	0	0	0	0	0	0	0	1	0
GCA_009183945.1	736	atpA_1-ddl_3-gdh_1-purK_44-gyd_1-pstS_1-adk_1	WEFN01	Enterococcus faecium	VRECG29	blank	stool sample	USA: Memphis, TN	Homo sapiens	2008/2018'	GCA_009183945.1	1	1	0	0	0	0	1	0	0	0	0	1	0	0	0	0	0	0	0	0	0	0	0	0	1	0	0	0	1	0	0	0	0	0	0	0	1	0
GCA_009183955.1	412	atpA_15-ddl_1-gdh_1-purK_44-gyd_1-pstS_20-adk_1	WEGF01	Enterococcus faecium	VRECG11	blank	stool sample	USA: Memphis, TN	Homo sapiens	2008/2018'	GCA_009183955.1	1	1	0	0	0	0	1	0	0	0	0	1	0	0	0	0	0	0	0	0	0	0	0	0	1	0	0	0	1	0	0	0	0	0	0	0	1	0
GCA_009183965.1	203	atpA_15-ddl_1-gdh_1-purK_1-gyd_1-pstS_20-adk_1	CP027519	Enterococcus faecium	VRECG31	blank	stool sample	USA: Memphis, TN	Homo sapiens	2008/2018'	GCA_009183965.1	1	1	0	0	0	0	1	0	0	0	0	1	0	0	0	0	0	0	0	0	0	0	0	0	0	1	0	0	0	1	0	0	0	0	0	0	0	1
GCA_009184005.1	664	atpA_1-ddl_2-gdh_1-purK_44-gyd_1-pstS_1-adk_1	WEFL01	Enterococcus faecium	VRECG32	blank	stool sample	USA: Memphis, TN	Homo sapiens	2008/2018'	GCA_009184005.1	1	1	0	0	0	0	0	0	0	0	0	0	0	0	0	0	0	0	0	0	0	0	0	0	1	0	0	0	1	0	0	0	0	0	0	0	1	0
GCA_009184015.1	17	atpA_1-ddl_1-gdh_1-purK_1-gyd_1-pstS_1-adk_1	WEFQ01	Enterococcus faecium	VRECG26	blank	stool sample	USA: Memphis, TN	Homo sapiens	2008/2018'	GCA_009184015.1	1	1	0	0	0	0	0	0	0	0	0	0	0	0	0	0	0	0	0	0	0	0	0	0	1	0	0	0	1	0	0	0	0	0	0	0	1	0
GCA_009184035.1	736	atpA_1-ddl_3-gdh_1-purK_44-gyd_1-pstS_1-adk_1	WEFO01	Enterococcus faecium	VRECG28	blank	stool sample	USA: Memphis, TN	Homo sapiens	2008/2018'	GCA_009184035.1	1	1	0	0	0	0	1	0	0	0	0	1	0	0	0	0	0	0	0	0	0	0	0	0	1	0	0	0	1	0	0	0	0	0	0	0	1	0
GCA_009184055.1	Unknown	atpA_7-ddl_1-gdh_1-purK_1-#-pstS_1-adk_1	WEFP01	Enterococcus faecium	VRECG27	blank	stool sample	USA: Memphis, TN	Homo sapiens	2008/2018'	GCA_009184055.1	1	1	0	0	0	0	1	0	0	0	0	1	0	0	0	0	0	0	0	0	0	0	0	0	1	0	0	0	1	0	0	0	0	0	0	0	1	0
GCA_009184075.1	736	atpA_1-ddl_3-gdh_1-purK_44-gyd_1-pstS_1-adk_1	WEFS01	Enterococcus faecium	VRECG24	blank	stool sample	USA: Memphis, TN	Homo sapiens	2008/2018'	GCA_009184075.1	1	1	0	0	0	0	1	0	0	0	0	1	0	0	0	0	0	0	0	0	0	0	0	0	1	0	0	0	1	0	0	0	0	0	0	0	1	0
GCA_009184105.1	412	atpA_15-ddl_1-gdh_1-purK_44-gyd_1-pstS_20-adk_1	WEFR01	Enterococcus faecium	VRECG25	blank	stool sample	USA: Memphis, TN	Homo sapiens	2008/2018'	GCA_009184105.1	1	0	0	0	0	0	1	0	0	0	0	1	0	0	0	0	0	0	0	0	0	0	0	0	1	0	0	0	1	0	0	0	0	0	0	0	1	0
GCA_009184115.1	203	atpA_15-ddl_1-gdh_1-purK_1-gyd_1-pstS_20-adk_1	CP027519	Enterococcus faecium	VRECG10	blank	stool sample	USA: Memphis, TN	Homo sapiens	2008/2018'	GCA_009184115.1	1	1	0	0	0	0	1	0	0	0	0	1	0	0	0	0	0	0	0	0	0	0	0	0	1	0	0	0	1	0	0	0	0	0	0	0	1	0
GCA_009184145.1	412	atpA_15-ddl_1-gdh_1-purK_44-gyd_1-pstS_20-adk_1	WEFU01	Enterococcus faecium	VRECG22	blank	stool sample	USA: Memphis, TN	Homo sapiens	2008/2018'	GCA_009184145.1	1	0	0	0	0	0	1	0	0	0	0	1	0	0	0	0	0	0	0	0	0	0	0	0	1	0	0	0	1	0	0	0	0	0	0	0	1	0
GCA_009184155.1	Unknown	atpA_7-ddl_1-gdh_1-purK_1-#-pstS_1-adk_1	WEFV01	Enterococcus faecium	VRECG21	blank	stool sample	USA: Memphis, TN	Homo sapiens	2008/2018'	GCA_009184155.1	1	0	0	0	0	0	0	0	0	0	0	0	0	0	0	0	0	0	0	0	0	0	0	0	1	0	0	0	1	0	0	0	0	0	0	0	1	0
GCA_009184165.1	203	atpA_15-ddl_1-gdh_1-purK_1-gyd_1-pstS_20-adk_1	CP027519	Enterococcus faecium	VRECG23	blank	stool sample	USA: Memphis, TN	Homo sapiens	2008/2018'	GCA_009184165.1	1	1	0	0	0	0	1	0	0	0	0	0	0	0	0	0	0	0	0	0	0	0	0	0	1	0	0	0	1	0	0	0	0	0	0	0	1	0
GCA_009184205.1	Unknown	atpA_7-ddl_1-gdh_1-purK_1-#-pstS_1-adk_1	WEFX01	Enterococcus faecium	VRECG19	blank	stool sample	USA: Memphis, TN	Homo sapiens	2008/2018'	GCA_009184205.1	1	0	0	0	0	0	0	0	0	0	0	1	0	0	0	0	0	0	0	0	0	0	0	0	1	0	0	0	1	0	0	0	0	0	0	0	1	0
GCA_009184225.1	412	atpA_15-ddl_1-gdh_1-purK_44-gyd_1-pstS_20-adk_1	WEGA01	Enterococcus faecium	VRECG16	blank	stool sample	USA: Memphis, TN	Homo sapiens	2008/2018'	GCA_009184225.1	1	0	0	0	0	0	1	0	0	0	0	1	0	0	0	0	0	0	0	0	0	0	0	0	1	0	0	0	1	0	0	0	0	0	0	0	1	0
GCA_009184235.1	17	atpA_1-ddl_1-gdh_1-purK_1-gyd_1-pstS_1-adk_1	WEFW01	Enterococcus faecium	VRECG20	blank	stool sample	USA: Memphis, TN	Homo sapiens	2008/2018'	GCA_009184235.1	1	1	0	0	0	0	1	0	0	0	0	1	0	0	0	0	0	0	0	0	0	0	0	0	1	0	0	0	1	0	0	0	0	0	0	0	1	0
GCA_009184255.1	Unknown	atpA_7-ddl_1-gdh_1-purK_1-#-pstS_1-adk_1	WEFZ01	Enterococcus faecium	VRECG17	blank	stool sample	USA: Memphis, TN	Homo sapiens	2008/2018'	GCA_009184255.1	1	0	0	0	0	0	1	0	0	0	0	1	0	0	0	0	0	0	0	0	0	0	0	0	1	0	0	0	1	0	0	0	0	0	0	0	1	0
GCA_009184265.1	Unknown	atpA_7-ddl_1-gdh_1-purK_1-#-pstS_1-adk_1	WEFY01	Enterococcus faecium	VRECG18	blank	stool sample	USA: Memphis, TN	Homo sapiens	2008/2018'	GCA_009184265.1	1	1	0	0	0	0	1	0	0	0	0	1	0	0	0	0	0	0	0	0	0	0	0	0	1	0	0	0	1	0	0	0	0	0	0	0	1	0
GCA_009184285.1	412	atpA_15-ddl_1-gdh_1-purK_44-gyd_1-pstS_20-adk_1	WEGC01	Enterococcus faecium	VRECG14	blank	stool sample	USA: Memphis, TN	Homo sapiens	2008/2018'	GCA_009184285.1	1	0	0	0	0	0	1	0	0	0	0	1	0	0	0	0	0	0	0	0	0	0	0	0	1	0	0	0	1	0	0	0	0	0	0	0	1	0
GCA_009184325.1	412	atpA_15-ddl_1-gdh_1-purK_44-gyd_1-pstS_20-adk_1	WEGD01	Enterococcus faecium	VRECG13	blank	stool sample	USA: Memphis, TN	Homo sapiens	2008/2018'	GCA_009184325.1	1	0	0	0	0	0	1	0	0	0	0	1	0	0	0	0	0	0	0	0	0	0	0	0	1	0	0	0	1	0	0	0	0	0	0	0	1	0
GCA_009184345.1	412	atpA_15-ddl_1-gdh_1-purK_44-gyd_1-pstS_20-adk_1	WEGB01	Enterococcus faecium	VRECG15	blank	stool sample	USA: Memphis, TN	Homo sapiens	2008/2018'	GCA_009184345.1	1	0	0	0	0	0	1	0	0	0	0	1	0	0	0	0	0	0	0	0	0	0	0	0	1	0	0	0	1	0	0	0	0	0	0	0	1	0
GCA_009697285.1	Unknown	atpA_9-ddl_1-gdh_1-purK_1-gyd_1-#-adk_1	CP046076	Enterococcus faecium	VRE	blank	blank	Canada	Homo sapiens	2017-08-11'	GCA_009697285.1	1	1	0	0	0	0	0	0	0	0	0	0	0	0	0	0	0	0	0	0	0	0	0	0	1	0	0	0	1	0	0	0	0	0	0	0	1	0
GCA_009733995.1	78	atpA_15-ddl_1-gdh_1-purK_1-gyd_1-pstS_1-adk_1	SIWW01	Enterococcus faecium	SRR24-R	blank	Clinical laboratory	China: Hangzhou	blank	2018-01'	GCA_009733995.1	1	0	0	0	0	0	1	0	0	0	0	1	0	0	0	0	0	0	0	0	0	0	0	0	0	0	0	0	0	0	0	0	0	1	0	0	0	0
GCA_009734005.2	78	atpA_15-ddl_1-gdh_1-purK_1-gyd_1-pstS_1-adk_1	CP038997	Enterococcus faecium	SRR24	blank	hospital	China: Hangzhou	Homo sapiens	2017-04-12'	GCA_009734005.2	1	0	0	0	0	0	0	0	0	0	0	0	0	0	0	0	0	0	0	0	0	0	0	0	0	0	0	0	0	0	0	1	0	1	0	0	0	0
GCA_009770155.1	Unknown	atpA_1-ddl_1-gdh_1-purK_1-gyd_1-#-adk_1	WQJN01	Enterococcus faecium	17S_NRH003	blank	patient sample	Australia: Tasmania	Homo sapiens	02-Mar-2017'	GCA_009770155.1	1	0	0	0	0	0	0	1	0	0	0	1	0	0	0	0	0	0	0	0	0	0	0	0	1	0	0	0	1	0	0	0	0	0	0	0	1	0
GCA_009770175.1	Unknown	atpA_1-ddl_1-gdh_1-purK_1-gyd_1-#-adk_1	WQJO01	Enterococcus faecium	17S_NRH001	blank	patient sample	Australia: Tasmania	Homo sapiens	20-Jan-2017'	GCA_009770175.1	1	1	0	0	0	0	0	1	0	0	0	1	0	0	0	0	0	0	0	0	0	0	0	0	1	0	0	0	1	0	0	0	0	0	0	0	1	0
GCA_009770305.1	Unknown	atpA_1-ddl_1-gdh_1-purK_1-gyd_1-#-adk_1	WQJS01	Enterococcus faecium	16S_RHH051	blank	patient sample	Australia: Tasmania	Homo sapiens	16-Sep-2016'	GCA_009770305.1	1	0	0	0	0	0	0	1	0	0	0	1	0	0	0	0	0	0	0	0	0	0	0	0	1	0	0	0	1	0	0	0	0	0	0	0	1	0
GCA_009770365.1	Unknown	atpA_1-ddl_1-gdh_1-purK_1-gyd_1-#-adk_1	WQJW01	Enterococcus faecium	16S_RHH021	blank	patient sample	Australia: Tasmania	Homo sapiens	04-Aug-2016'	GCA_009770365.1	1	1	0	0	0	0	0	1	0	0	0	1	0	0	0	0	0	0	0	0	0	0	0	0	1	0	0	0	1	0	0	0	0	0	0	0	1	0
GCA_009770395.1	Unknown	atpA_1-ddl_1-gdh_1-purK_1-gyd_1-#-adk_1	WQJX01	Enterococcus faecium	16S_RHH020	blank	patient sample	Australia: Tasmania	Homo sapiens	08-Jul-2016'	GCA_009770395.1	1	1	0	0	0	0	0	1	0	0	0	1	0	0	0	0	0	0	0	0	0	0	0	0	1	0	0	0	1	0	0	0	0	0	0	0	1	0
GCA_009770415.1	Unknown	atpA_1-ddl_1-gdh_1-purK_1-gyd_1-#-adk_1	WQJY01	Enterococcus faecium	16S_RHH017	blank	patient sample	Australia: Tasmania	Homo sapiens	25-May-2016'	GCA_009770415.1	1	1	0	0	0	0	0	1	0	0	0	1	0	0	0	0	0	0	0	0	0	0	0	0	1	0	0	0	1	0	0	0	0	0	0	0	1	0
GCA_009770435.1	Unknown	atpA_1-ddl_1-gdh_1-purK_1-gyd_1-#-adk_1	WQKA01	Enterococcus faecium	16S_LGH104	blank	patient sample	Australia: Tasmania	Homo sapiens	01-Nov-2016'	GCA_009770435.1	1	0	0	0	0	0	0	1	0	0	0	1	0	0	0	0	0	0	0	0	0	0	0	0	1	0	0	0	1	0	0	0	0	0	0	0	1	0
GCA_009770455.1	Unknown	atpA_1-ddl_1-gdh_1-purK_1-gyd_1-#-adk_1	WQJZ01	Enterococcus faecium	16S_LGH106	blank	patient sample	Australia: Tasmania	Homo sapiens	03-Nov-2016'	GCA_009770455.1	1	1	0	0	0	0	0	1	0	0	0	1	0	0	0	0	0	0	0	0	0	0	0	0	1	0	0	0	1	0	0	0	0	0	0	0	1	0
GCA_009770505.1	Unknown	atpA_1-ddl_1-gdh_1-purK_1-gyd_1-#-adk_1	WQKC01	Enterococcus faecium	16S_LGH099	blank	patient sample	Australia: Tasmania	Homo sapiens	22-Oct-2016'	GCA_009770505.1	1	1	0	0	0	0	0	1	0	0	0	1	0	0	0	0	0	0	0	0	0	0	0	0	1	0	0	0	1	0	0	0	0	0	0	0	1	0
GCA_009770515.1	Unknown	atpA_1-ddl_1-gdh_1-purK_1-gyd_1-#-adk_1	WQKD01	Enterococcus faecium	16S_LGH097	blank	patient sample	Australia: Tasmania	Homo sapiens	21-Oct-2016'	GCA_009770515.1	1	1	0	0	0	0	0	1	0	0	0	1	0	0	0	0	0	0	0	0	0	0	0	0	1	0	0	0	1	0	0	0	0	0	0	0	1	0
GCA_009770535.1	Unknown	atpA_1-ddl_1-gdh_1-purK_1-gyd_1-#-adk_1	WQKF01	Enterococcus faecium	16S_LGH093	blank	patient sample	Australia: Tasmania	Homo sapiens	11-Oct-2016'	GCA_009770535.1	1	0	0	0	0	0	0	1	0	0	0	1	0	0	0	0	0	0	0	0	0	0	0	0	1	0	0	0	1	0	0	0	0	0	0	0	1	0
GCA_009770555.1	Unknown	atpA_1-ddl_1-gdh_1-purK_1-gyd_1-#-adk_1	WQKG01	Enterococcus faecium	16S_LGH091	blank	patient sample	Australia: Tasmania	Homo sapiens	08-Oct-2016'	GCA_009770555.1	1	1	0	0	0	0	0	1	0	0	0	1	0	0	0	0	0	0	0	0	0	0	0	0	1	0	0	0	1	0	0	0	0	0	0	0	1	0
GCA_009770565.1	Unknown	atpA_1-ddl_1-gdh_1-purK_1-gyd_1-#-adk_1	WQKE01	Enterococcus faecium	16S_LGH095	blank	patient sample	Australia: Tasmania	Homo sapiens	18-Oct-2016'	GCA_009770565.1	1	1	0	0	0	0	0	1	0	0	0	1	0	0	0	0	0	0	0	0	0	0	0	0	1	0	0	0	1	0	0	0	0	0	0	0	1	0
GCA_009770615.1	Unknown	atpA_1-ddl_1-gdh_1-purK_1-gyd_1-#-adk_1	WQKH01	Enterococcus faecium	16S_LGH090	blank	patient sample	Australia: Tasmania	Homo sapiens	30-Sep-2016'	GCA_009770615.1	1	1	0	0	0	0	0	1	0	0	0	1	0	0	0	0	0	0	0	0	0	0	0	0	1	0	0	0	1	0	0	0	0	0	0	0	1	0
GCA_009770645.1	Unknown	atpA_1-ddl_1-gdh_1-purK_1-gyd_1-#-adk_1	WQKI01	Enterococcus faecium	16S_LGH089	blank	patient sample	Australia: Tasmania	Homo sapiens	27-Sep-2016'	GCA_009770645.1	1	0	0	0	0	0	0	1	0	0	0	1	0	0	0	0	0	0	0	0	0	0	0	0	1	0	0	0	1	0	0	0	0	0	0	0	1	0
GCA_009770705.1	Unknown	atpA_1-ddl_1-gdh_1-purK_1-gyd_1-#-adk_1	WQKL01	Enterococcus faecium	16S_LGH080	blank	patient sample	Australia: Tasmania	Homo sapiens	12-Sep-2016'	GCA_009770705.1	1	1	0	0	0	0	0	1	0	0	0	1	0	0	0	0	0	0	0	0	0	0	0	0	1	0	0	0	1	0	0	0	0	0	0	0	1	0
GCA_009770735.1	Unknown	atpA_1-ddl_1-gdh_1-purK_1-gyd_1-#-adk_1	WQKO01	Enterococcus faecium	16S_LGH063	blank	patient sample	Australia: Tasmania	Homo sapiens	18-Aug-2016'	GCA_009770735.1	1	0	0	0	0	0	0	1	0	0	0	1	0	0	0	0	0	0	0	0	0	0	0	0	1	0	0	0	1	0	0	0	0	0	0	0	1	0
GCA_009770745.1	Unknown	atpA_1-ddl_1-gdh_1-purK_1-gyd_1-#-adk_1	WQKM01	Enterococcus faecium	16S_LGH074	blank	patient sample	Australia: Tasmania	Homo sapiens	05-Sep-2016'	GCA_009770745.1	1	0	0	0	0	0	0	1	0	0	0	1	0	0	0	0	0	0	0	0	0	0	0	0	1	0	0	0	1	0	0	0	0	0	0	0	1	0
GCA_009770825.1	Unknown	atpA_1-ddl_1-gdh_1-purK_1-gyd_1-#-adk_1	WQKU01	Enterococcus faecium	16C_LGH022	blank	patient sample	Australia: Tasmania	Homo sapiens	26-Oct-2016'	GCA_009770825.1	1	0	0	0	0	0	0	1	0	0	0	1	0	0	0	0	0	0	0	0	0	0	0	0	1	0	0	0	1	0	0	0	0	0	0	0	1	0
GCA_009770845.1	Unknown	atpA_1-ddl_1-gdh_1-purK_1-gyd_1-#-adk_1	WQKR01	Enterococcus faecium	16C_LGH028	blank	patient sample	Australia: Tasmania	Homo sapiens	20-Dec-2016'	GCA_009770845.1	1	1	0	0	0	0	0	1	0	0	0	1	0	0	0	0	0	0	0	0	0	0	0	0	1	0	0	0	1	0	0	0	0	0	0	0	1	0
GCA_009770865.1	Unknown	atpA_1-ddl_1-gdh_1-purK_1-gyd_1-#-adk_1	WQKT01	Enterococcus faecium	16C_LGH023	blank	patient sample	Australia: Tasmania	Homo sapiens	28-Oct-2016'	GCA_009770865.1	1	0	0	0	0	0	0	1	0	0	0	1	0	0	0	0	0	0	0	0	0	0	0	0	1	0	0	0	1	0	0	0	0	0	0	0	1	0
GCA_009770885.1	Unknown	atpA_1-ddl_1-gdh_1-purK_1-gyd_1-#-adk_1	WQKV01	Enterococcus faecium	16C_LGH019	blank	patient sample	Australia: Tasmania	Homo sapiens	15-Sep-2016'	GCA_009770885.1	1	0	0	0	0	0	0	1	0	0	0	1	0	0	0	0	0	0	0	0	0	0	0	0	1	0	0	0	1	0	0	0	0	0	0	0	1	0
GCA_009770905.1	Unknown	atpA_1-ddl_1-gdh_1-purK_1-gyd_1-#-adk_1	WQKW01	Enterococcus faecium	16C_LGH018	blank	patient sample	Australia: Tasmania	Homo sapiens	15-Sep-2016'	GCA_009770905.1	1	1	0	0	0	0	0	1	0	0	0	1	0	0	0	0	0	0	0	0	0	0	0	0	1	0	0	0	1	0	0	0	0	0	0	0	1	0
GCA_009770945.1	Unknown	atpA_1-ddl_1-gdh_1-purK_1-gyd_1-#-adk_1	WQKX01	Enterococcus faecium	16C_LGH015	blank	patient sample	Australia: Tasmania	Homo sapiens	02-Sep-2016'	GCA_009770945.1	1	0	0	0	0	0	0	1	0	0	0	1	0	0	0	0	0	0	0	0	0	0	0	0	1	0	0	0	1	0	0	0	0	0	0	0	1	0
GCA_009791335.1	78	atpA_15-ddl_1-gdh_1-purK_1-gyd_1-pstS_1-adk_1	WSZC01	Enterococcus faecium	H1EV10	blank	hospital effluent	Portugal	blank	2012'	GCA_009791335.1	1	1	0	0	0	0	1	0	0	0	0	1	0	0	0	0	0	0	0	0	0	0	0	0	1	0	0	0	1	0	0	0	0	0	0	0	1	0
GCA_009846515.2	Unknown	atpA_7-ddl_1-gdh_1-purK_1-#-pstS_1-adk_1	AZAR01000238	Enterococcus faecium 232	232	blank	blank	Russia: Moscow	Homo sapiens	blank'	GCA_009846515.2	1	0	0	0	0	0	0	0	0	0	0	0	0	0	0	0	0	0	0	0	0	0	0	0	1	1	0	0	1	1	0	0	0	0	0	0	1	1
GCA_009846545.2	Unknown	atpA_7-ddl_1-gdh_1-purK_1-#-pstS_1-adk_1	AZAS01000240	Enterococcus faecium 6066	6066	blank	blank	Russia: Moscow	Homo sapiens	blank'	GCA_009846545.2	1	0	0	0	0	0	1	0	0	0	0	0	0	0	0	0	0	0	0	0	0	0	0	0	1	1	0	0	1	1	0	0	0	0	0	0	1	1
GCA_009846555.2	Unknown	atpA_7-ddl_1-gdh_1-purK_1-#-pstS_1-adk_1	AZAT01000243	Enterococcus faecium 2605	2605	blank	blank	Russia: Moscow	Homo sapiens	blank'	GCA_009846555.2	1	0	0	0	0	0	1	0	0	0	0	0	0	0	0	0	0	0	0	0	0	0	0	0	1	1	0	0	1	1	0	0	0	0	0	0	1	1
GCA_009846615.2	192	atpA_15-ddl_1-gdh_1-purK_1-gyd_1-pstS_7-adk_1	AZAU01000208	Enterococcus faecium 17282	17282	blank	blank	Russia: Moscow	Homo sapiens	blank'	GCA_009846615.2	1	0	0	0	0	0	0	1	0	0	0	0	0	0	0	0	0	0	0	0	0	0	0	0	1	1	0	0	1	1	0	0	0	0	0	0	1	1
GCA_009938075.1	78	atpA_15-ddl_1-gdh_1-purK_1-gyd_1-pstS_1-adk_1	CP038995	Enterococcus faecium	ZY11	blank	urine	China: Hangzhou	Homo sapiens	2017-03-30'	GCA_009938075.1	1	0	0	0	0	0	0	0	0	0	0	0	0	0	0	0	0	0	0	0	0	0	0	0	0	0	0	0	0	0	0	1	0	1	0	0	0	0
GCA_009938285.1	17	atpA_1-ddl_1-gdh_1-purK_1-gyd_1-pstS_1-adk_1	AP022344	Enterococcus faecium	KUHS13	blank	blank	blank	Homo sapiens	blank'	GCA_009938285.1	1	0	0	0	0	0	1	1	0	0	0	0	0	0	0	0	0	0	0	0	0	0	0	0	1	0	0	0	1	0	0	0	0	0	0	0	1	0
GCA_010119315.1	17	atpA_1-ddl_1-gdh_1-purK_1-gyd_1-pstS_1-adk_1	VSTB01	Enterococcus faecium	UIC2	blank	bloodstream	USA: Chicago	Homo sapiens	2018-07'	GCA_010119315.1	1	1	0	0	0	0	0	0	0	0	0	0	0	0	0	0	0	0	0	0	0	0	0	0	0	0	0	0	0	0	0	0	0	0	0	0	0	0
GCA_010119375.1	17	atpA_1-ddl_1-gdh_1-purK_1-gyd_1-pstS_1-adk_1	VSTA01	Enterococcus faecium	UIC1	blank	bloodstream	USA: Chicago	Homo sapiens	2018-02'	GCA_010119375.1	1	1	0	0	0	0	1	0	0	0	0	1	0	0	0	0	0	0	0	0	0	0	0	0	1	0	0	0	1	0	0	0	0	0	0	0	1	0
GCA_010120755.1	78	atpA_15-ddl_1-gdh_1-purK_1-gyd_1-pstS_1-adk_1	CP039730	Enterococcus faecium	ZY2	blank	hospital	China:Hangzhou	Homo sapiens	2017-01-20'	GCA_010120755.1	1	0	0	0	0	0	0	0	0	0	0	0	0	0	0	0	0	0	0	0	0	0	0	0	0	0	0	0	0	0	0	1	0	1	0	0	0	0
GCA_010722195.1	17	atpA_1-ddl_1-gdh_1-purK_1-gyd_1-pstS_1-adk_1	BHWQ01000220	Enterococcus faecium	blank	blank	blank	blank	blank	blank'	GCA_010722195.1	1	0	0	0	0	0	1	0	0	0	0	1	0	0	0	0	0	0	0	1	0	0	0	0	0	0	1	0	0	0	1	0	0	0	0	0	0	0
GCA_010722315.1	17	atpA_1-ddl_1-gdh_1-purK_1-gyd_1-pstS_1-adk_1	BHWR01000215	Enterococcus faecium	blank	blank	blank	blank	blank	blank'	GCA_010722315.1	1	1	0	0	0	0	1	0	0	0	0	1	0	0	0	0	0	0	0	1	0	0	0	0	0	0	1	0	0	0	1	0	0	0	0	0	0	0
GCA_010722435.1	17	atpA_1-ddl_1-gdh_1-purK_1-gyd_1-pstS_1-adk_1	BHWS01000211	Enterococcus faecium	blank	blank	blank	blank	blank	blank'	GCA_010722435.1	1	0	0	0	0	0	1	0	0	0	0	1	0	0	0	0	0	0	0	1	0	0	0	0	0	0	1	0	0	0	1	0	0	0	0	0	0	0
GCA_010722535.1	17	atpA_1-ddl_1-gdh_1-purK_1-gyd_1-pstS_1-adk_1	BHWT01000200	Enterococcus faecium	blank	blank	blank	blank	blank	blank'	GCA_010722535.1	1	1	0	0	0	0	1	0	0	0	0	1	0	0	0	0	0	0	0	1	0	0	0	0	0	0	1	0	0	0	1	0	0	0	0	0	0	0
GCA_010722575.1	17	atpA_1-ddl_1-gdh_1-purK_1-gyd_1-pstS_1-adk_1	BHWU01000750	Enterococcus faecium	blank	blank	blank	blank	blank	blank'	GCA_010722575.1	1	1	0	0	0	0	1	0	0	0	0	1	0	0	0	0	0	0	0	1	0	0	0	0	0	0	1	0	0	0	1	0	0	0	0	0	0	0
GCA_010722695.1	17	atpA_1-ddl_1-gdh_1-purK_1-gyd_1-pstS_1-adk_1	BHWV01000198	Enterococcus faecium	blank	blank	blank	blank	blank	blank'	GCA_010722695.1	1	0	0	0	0	0	1	0	0	0	0	1	0	0	0	0	0	0	0	1	0	0	0	0	0	0	1	0	0	0	1	0	0	0	0	0	0	0
GCA_010722815.1	17	atpA_1-ddl_1-gdh_1-purK_1-gyd_1-pstS_1-adk_1	BHWW01000223	Enterococcus faecium	blank	blank	blank	blank	blank	blank'	GCA_010722815.1	1	0	0	0	0	0	1	0	0	0	0	1	0	0	0	0	0	0	0	1	0	0	0	0	0	0	1	0	0	0	1	0	0	0	0	0	0	0
GCA_012070665.1	78	atpA_15-ddl_1-gdh_1-purK_1-gyd_1-pstS_1-adk_1	SRSK01	Enterococcus faecium	ZY11-R	blank	Clinical laboratory	China: Hangzhou	blank	2018-01'	GCA_012070665.1	1	1	0	0	0	0	1	0	0	0	0	1	0	0	0	0	0	0	0	0	0	0	0	0	0	0	0	0	0	0	0	1	0	1	0	0	0	0
GCA_012070685.1	78	atpA_15-ddl_1-gdh_1-purK_1-gyd_1-pstS_1-adk_1	SRSJ01	Enterococcus faecium	SRR12-R	blank	Clinical laboratory	China: Hangzhou	blank	2018-01'	GCA_012070685.1	1	0	0	0	0	0	1	0	0	0	0	1	0	0	0	0	0	0	0	0	0	0	0	0	0	0	0	0	0	0	0	1	0	1	0	0	0	0
GCA_012932975.2	Unknown	atpA_9-ddl_1-gdh_1-purK_1-#-pstS_1-adk_1	CP059792	Enterococcus faecium	BA17124	blank	blood	India: Vellore	Homo sapiens	2018'	GCA_012932975.2	1	0	0	0	0	0	1	0	0	0	0	1	0	0	0	0	0	0	0	0	0	0	0	0	1	0	0	0	1	0	0	0	0	0	0	0	1	0
GCA_012932985.2	Unknown	atpA_9-ddl_1-gdh_1-purK_1-#-pstS_1-adk_1	CP059815	Enterococcus faecium	BP5067	blank	blood	India: Vellore	Homo sapiens	2017'	GCA_012932985.2	1	0	0	0	0	0	1	0	0	0	0	1	0	0	0	0	0	0	0	0	0	0	0	0	1	0	0	0	1	0	0	0	0	0	0	0	1	0
GCA_012933055.2	Unknown	atpA_9-ddl_1-gdh_1-purK_1-#-pstS_1-adk_1	CP059802	Enterococcus faecium	BP3378	blank	blood	India: Vellore	Homo sapiens	2019'	GCA_012933055.2	1	1	0	0	0	0	0	0	0	0	0	1	0	0	0	0	0	0	0	0	0	0	0	0	1	0	0	0	1	0	0	0	0	0	0	0	1	0
GCA_012933075.2	Unknown	atpA_9-ddl_1-gdh_1-purK_1-#-pstS_1-adk_1	CP059822	Enterococcus faecium	BP657	blank	blood	India: Vellore	Homo sapiens	2017'	GCA_012933075.2	1	1	0	0	0	0	0	0	0	0	0	1	0	0	0	0	0	0	0	0	0	0	0	0	1	0	0	0	1	0	0	0	0	0	0	0	1	0
GCA_012933145.1	Unknown	atpA_9-ddl_1-gdh_1-purK_1-#-pstS_1-adk_1	JABBXQ01	Enterococcus faecium	BA12993	blank	blood	India: Vellore	Homo sapiens	2018'	GCA_012933145.1	1	0	0	0	0	0	1	0	0	0	0	1	0	0	0	0	0	0	0	0	0	0	0	0	1	0	0	0	1	0	0	0	0	0	0	0	1	0
GCA_012933165.2	Unknown	atpA_9-ddl_1-gdh_1-purK_1-#-pstS_1-adk_1	CP059754	Enterococcus faecium	A7214	blank	blood	India: Vellore	Homo sapiens	2019'	GCA_012933165.2	1	1	0	0	0	0	0	0	0	0	0	1	0	0	0	0	0	0	0	0	0	0	0	0	1	0	0	0	1	0	0	0	0	0	0	0	1	0
GCA_012933185.1	Unknown	atpA_9-ddl_1-gdh_1-purK_1-#-pstS_1-adk_1	JABBXR01	Enterococcus faecium	A976	blank	blood	India: Vellore	Homo sapiens	2019'	GCA_012933185.1	1	1	0	0	0	0	1	0	0	0	0	1	0	0	0	0	0	0	0	0	0	0	0	0	1	0	0	0	1	0	0	0	0	0	0	0	1	0
GCA_012933195.2	Unknown	atpA_9-ddl_1-gdh_1-purK_1-#-pstS_1-adk_1	CP061819	Enterococcus faecium	A6521	blank	blood	India:Vellore	Homo sapiens	2019'	GCA_012933195.2	1	1	0	0	0	0	1	0	0	0	0	1	0	0	0	0	0	0	0	0	0	0	0	0	1	0	0	0	1	0	0	0	0	0	0	0	1	0
GCA_012933245.2	Unknown	atpA_9-ddl_1-gdh_1-purK_1-#-pstS_1-adk_1	CP059746	Enterococcus faecium	A4694	blank	blood	India:Vellore	Homo sapiens	2019'	GCA_012933245.2	1	1	0	0	0	0	0	0	0	0	0	1	0	0	0	0	0	0	0	0	0	0	0	0	1	0	0	0	1	0	0	0	0	0	0	0	1	0
GCA_012933265.2	Unknown	atpA_9-ddl_1-gdh_1-purK_1-#-pstS_1-adk_1	CP059781	Enterococcus faecium	A3895	blank	blood	India: Vellore	Homo sapiens	2019'	GCA_012933265.2	1	1	0	0	0	0	1	0	0	0	0	1	0	0	0	0	0	0	0	0	0	0	0	0	1	0	0	0	1	0	0	0	0	0	0	0	1	0
GCA_012933275.1	Unknown	atpA_9-ddl_1-gdh_1-purK_1-#-pstS_1-adk_1	JABBXY01	Enterococcus faecium	A13828	blank	blood	India: Vellore	Homo sapiens	2019'	GCA_012933275.1	1	0	0	0	0	0	1	0	0	0	0	1	0	0	0	0	0	0	0	0	0	0	0	0	1	0	0	0	1	0	0	0	0	0	0	0	1	0
GCA_012933285.2	Unknown	atpA_9-ddl_1-gdh_1-purK_1-#-pstS_1-adk_1	CP059771	Enterococcus faecium	A11051	blank	blood	India: Vellore	Homo sapiens	2019'	GCA_012933285.2	1	1	0	0	0	0	1	0	0	0	0	1	0	0	0	0	0	0	0	0	0	0	0	0	1	0	0	0	1	0	0	0	0	0	0	0	1	0
GCA_012933295.2	Unknown	atpA_9-ddl_1-gdh_1-purK_1-#-pstS_1-adk_1	CP059828	Enterococcus faecium	A15023	blank	blood	India: Vellore	Homo sapiens	2019'	GCA_012933295.2	1	1	0	0	0	0	1	0	0	0	0	1	0	0	0	0	0	0	0	0	0	0	0	0	1	0	0	0	1	0	0	0	0	0	0	0	1	0
GCA_012933345.2	Unknown	atpA_9-ddl_1-gdh_1-purK_1-#-pstS_1-adk_1	CP059763	Enterococcus faecium	A10290	blank	blood	India: Vellore	Homo sapiens	2019'	GCA_012933345.2	1	0	0	0	0	0	1	0	0	0	0	1	0	0	0	0	0	0	0	0	0	0	0	0	1	0	0	0	1	0	0	0	0	0	0	0	1	0
GCA_012952285.1	Unknown	atpA_7-ddl_1-gdh_1-purK_1-#-pstS_1-adk_1	JAATHK01	Enterococcus faecium	VRE32524	blank	wound	USA: Pennsylvania, Pittsburgh	Homo sapiens	2017'	GCA_012952285.1	1	1	0	0	0	0	1	0	0	0	0	1	0	0	0	0	0	0	0	0	0	0	0	0	1	0	0	0	1	0	0	0	0	0	0	0	1	0
GCA_013179755.1	78	atpA_15-ddl_1-gdh_1-purK_1-gyd_1-pstS_1-adk_1	SRXZ01	Enterococcus faecium	ZY2-R	blank	blank	China: Hangzhou	blank	2018-09'	GCA_013179755.1	1	0	0	0	0	0	1	0	0	0	0	1	0	0	0	0	0	0	0	0	0	0	0	0	0	0	0	0	0	0	0	1	0	1	0	0	0	0
GCA_014325565.1	Unknown	atpA_9-ddl_1-gdh_1-purK_1-#-pstS_1-adk_1	JAAIGP01	Enterococcus faecium	VRE 53	blank	blank	Lebanon	Homo sapiens	2017-01-12'	GCA_014325565.1	1	0	0	0	0	0	1	0	0	0	0	1	0	0	0	0	0	0	0	0	0	0	0	0	1	0	0	0	1	0	0	0	0	0	0	0	1	0
GCA_014325585.1	203	atpA_15-ddl_1-gdh_1-purK_1-gyd_1-pstS_20-adk_1	CP027519	Enterococcus faecium	VRE 52	blank	blank	Lebanon	Homo sapiens	2017-01-11'	GCA_014325585.1	1	1	0	0	0	0	1	0	0	0	0	0	0	0	0	0	0	0	0	0	0	0	0	0	1	0	0	0	1	0	0	0	0	0	0	0	1	0
GCA_014325595.1	Unknown	atpA_9-ddl_1-gdh_1-purK_1-#-pstS_1-adk_1	JAALOE01	Enterococcus faecium	VRE 54	blank	blank	Lebanon	Homo sapiens	2017-01-13'	GCA_014325595.1	1	1	0	0	0	0	1	0	0	0	0	1	0	0	0	0	0	0	0	0	0	0	0	0	1	0	0	0	1	0	0	0	0	0	0	0	1	0
GCA_014325625.1	203	atpA_15-ddl_1-gdh_1-purK_1-gyd_1-pstS_20-adk_1	CP027519	Enterococcus faecium	VRE 50	blank	blank	Lebanon	Homo sapiens	2017-01-09'	GCA_014325625.1	1	1	0	0	0	0	1	0	0	0	0	0	0	0	0	0	0	0	0	0	0	1	0	0	1	0	0	0	1	0	0	0	0	0	0	0	1	0
GCA_014325645.1	Unknown	atpA_9-ddl_1-gdh_1-purK_1-#-pstS_1-adk_1	JAAIGR01	Enterococcus faecium	VRE 51	blank	blank	Lebanon	Homo sapiens	2017-01-10'	GCA_014325645.1	1	0	0	0	0	0	1	0	0	0	0	1	0	0	0	0	0	0	0	0	0	0	0	0	1	0	0	0	1	0	0	0	0	0	0	0	1	0
GCA_014325665.1	1862	atpA_124-ddl_13-gdh_18-purK_117-gyd_10-pstS_41-adk_14	JAAIGT01	Enterococcus faecium	VRE 49	blank	blank	Lebanon	Homo sapiens	2017-01-08'	GCA_014325665.1	1	0	0	0	0	0	1	0	0	0	0	1	0	0	0	0	0	0	0	0	0	0	0	0	1	0	0	0	1	0	0	0	0	0	0	0	1	0
GCA_014325675.1	Unknown	atpA_9-ddl_1-gdh_1-purK_1-#-pstS_1-adk_1	JAAIGU01	Enterococcus faecium	VRE 48	blank	blank	Lebanon	Homo sapiens	2017-01-07'	GCA_014325675.1	1	0	0	0	0	0	0	0	0	0	0	0	0	0	0	0	0	0	0	0	0	0	0	0	1	0	0	0	1	0	0	0	0	0	0	0	1	0
GCA_014325705.1	Unknown	atpA_9-ddl_1-gdh_1-purK_1-#-pstS_1-adk_1	JAAIGV01	Enterococcus faecium	VRE 47	blank	blank	Lebanon	Homo sapiens	2017-01-06'	GCA_014325705.1	1	0	0	0	0	0	0	0	0	0	0	0	0	0	0	0	0	0	0	0	0	0	0	0	1	0	0	0	1	0	0	0	0	0	0	0	1	0
GCA_014325725.1	203	atpA_15-ddl_1-gdh_1-purK_1-gyd_1-pstS_20-adk_1	CP027519	Enterococcus faecium	VRE 45	blank	blank	Lebanon	Homo sapiens	2017-01-04'	GCA_014325725.1	1	0	0	0	0	0	1	0	0	0	0	0	0	0	0	0	0	0	0	0	0	0	0	0	1	0	0	0	1	0	0	0	0	0	0	0	1	0
GCA_014325735.1	Unknown	atpA_9-ddl_1-gdh_1-purK_1-#-pstS_1-adk_1	JAALOF01	Enterococcus faecium	VRE 46	blank	blank	Lebanon	Homo sapiens	2017-01-05'	GCA_014325735.1	1	1	0	0	0	0	0	0	0	0	0	0	0	0	0	0	0	0	0	0	0	0	0	0	1	0	0	0	1	0	0	0	0	0	0	0	1	0
GCA_014325755.1	117	atpA_9-ddl_1-gdh_1-purK_1-gyd_1-pstS_1-adk_1	JAAIGX01	Enterococcus faecium	VRE 44	blank	blank	Lebanon	Homo sapiens	2017-01-03'	GCA_014325755.1	1	0	0	0	0	0	1	0	0	0	0	0	0	0	0	0	0	0	0	0	0	0	0	0	1	0	0	0	1	0	0	0	0	0	0	0	1	0
GCA_014325785.1	Unknown	atpA_9-ddl_1-gdh_1-purK_1-#-pstS_1-adk_1	JAAIGY01	Enterococcus faecium	VRE 43	blank	blank	Lebanon	Homo sapiens	2017-01-02'	GCA_014325785.1	1	1	0	0	0	0	0	0	0	0	0	0	0	0	0	0	0	0	0	0	0	0	0	0	1	0	0	0	1	0	0	0	0	0	0	0	1	0
GCA_014325795.1	203	atpA_15-ddl_1-gdh_1-purK_1-gyd_1-pstS_20-adk_1	CP027519	Enterococcus faecium	VRE 42	blank	blank	Lebanon	Homo sapiens	2017-01-01'	GCA_014325795.1	1	0	0	0	0	0	1	0	0	0	0	1	0	0	0	0	0	0	0	0	0	0	0	0	0	0	0	0	1	0	0	0	0	0	0	0	1	0
GCA_014325825.1	Unknown	atpA_9-ddl_1-gdh_1-purK_1-#-pstS_1-adk_1	JAAIHA01	Enterococcus faecium	VRE 41	blank	blank	Lebanon	Homo sapiens	2018-02-10'	GCA_014325825.1	1	1	0	0	0	0	0	0	0	0	0	0	0	0	0	0	0	0	0	0	0	0	0	0	1	0	0	0	1	0	0	0	0	0	0	0	1	0
GCA_014325835.1	Unknown	atpA_9-ddl_1-gdh_1-purK_1-#-pstS_1-adk_1	JAAIHB01	Enterococcus faecium	VRE 39	blank	blank	Lebanon	Homo sapiens	2018-02-08'	GCA_014325835.1	1	0	0	0	0	0	1	0	0	0	0	1	0	0	0	0	0	0	0	0	0	0	0	0	1	0	0	0	1	0	0	0	0	0	0	0	1	0
GCA_014325845.1	Unknown	atpA_9-ddl_1-gdh_1-purK_1-#-pstS_1-adk_1	JAANAL01	Enterococcus faecium	VRE 40	blank	blank	Lebanon	Homo sapiens	2018-02-09'	GCA_014325845.1	1	1	0	0	0	0	1	0	0	0	0	1	0	0	0	0	0	0	0	0	0	0	0	0	1	0	0	0	1	0	0	0	0	0	0	0	1	0
GCA_014325885.1	Unknown	atpA_9-ddl_1-gdh_1-purK_1-#-pstS_1-adk_1	JAAIHC01	Enterococcus faecium	VRE 38	blank	blank	Lebanon	Homo sapiens	2018-02-07'	GCA_014325885.1	1	1	0	0	0	0	0	0	0	0	0	0	0	0	0	0	0	0	0	0	0	0	0	0	1	0	0	0	1	0	0	0	0	0	0	0	1	0
GCA_014325905.1	203	atpA_15-ddl_1-gdh_1-purK_1-gyd_1-pstS_20-adk_1	CP027519	Enterococcus faecium	VRE 37	blank	blank	Lebanon	Homo sapiens	2018-02-06'	GCA_014325905.1	1	0	0	0	0	0	1	0	0	0	0	0	0	0	0	0	0	0	0	0	0	0	0	0	1	0	0	0	1	0	0	0	0	0	0	0	1	0
GCA_014325925.1	Unknown	atpA_9-ddl_1-gdh_1-purK_1-#-pstS_1-adk_1	JAAIHD01	Enterococcus faecium	VRE 33	blank	blank	Lebanon	Homo sapiens	2018-02-02'	GCA_014325925.1	1	0	0	0	0	0	1	0	0	0	0	1	0	0	0	0	0	0	0	0	0	0	0	0	1	0	0	0	1	0	0	0	0	0	0	0	1	0
GCA_014325935.1	203	atpA_15-ddl_1-gdh_1-purK_1-gyd_1-pstS_20-adk_1	CP027519	Enterococcus faecium	VRE 35	blank	blank	Lebanon	Homo sapiens	2018-02-04'	GCA_014325935.1	1	1	0	0	0	0	1	0	0	0	0	0	0	0	0	0	0	0	0	0	0	0	0	0	1	0	0	0	1	0	0	0	0	0	0	0	1	0
GCA_014325945.1	1862	atpA_124-ddl_13-gdh_18-purK_117-gyd_10-pstS_41-adk_14	JAALOI01	Enterococcus faecium	VRE 34	blank	blank	Lebanon	Homo sapiens	2018-02-03'	GCA_014325945.1	1	0	0	0	0	0	1	0	0	0	0	1	0	0	0	0	0	0	0	0	0	0	0	0	1	0	0	0	1	0	0	0	0	0	0	0	1	0
GCA_014325955.1	Unknown	atpA_9-ddl_1-gdh_1-purK_1-#-pstS_1-adk_1	JAALOG01	Enterococcus faecium	VRE 36	blank	blank	Lebanon	Homo sapiens	2018-02-05'	GCA_014325955.1	1	0	0	0	0	0	0	0	0	0	0	0	0	0	0	0	0	0	0	0	0	0	0	0	1	0	0	0	1	0	0	0	0	0	0	0	1	0
GCA_014326005.1	Unknown	atpA_9-ddl_1-gdh_1-purK_1-#-pstS_1-adk_1	JAAIHE01	Enterococcus faecium	VRE 32	blank	blank	Lebanon	Homo sapiens	2018-02-01'	GCA_014326005.1	1	1	0	0	0	0	1	0	0	0	0	1	0	0	0	0	0	0	0	0	0	0	0	0	1	0	0	0	1	0	0	0	0	0	0	0	1	0
GCA_014326025.1	Unknown	atpA_9-ddl_1-gdh_1-purK_1-#-pstS_1-adk_1	JAAIHH01	Enterococcus faecium	VRE 29	blank	blank	Lebanon	Homo sapiens	2018-01-29'	GCA_014326025.1	1	1	0	0	0	0	1	0	0	0	0	1	0	0	0	0	0	0	0	0	0	0	0	0	1	0	0	0	1	0	0	0	0	0	0	0	1	0
GCA_014326035.1	Unknown	atpA_9-ddl_1-gdh_1-purK_1-#-pstS_1-adk_1	JAALOJ01	Enterococcus faecium	VRE 27	blank	blank	Lebanon	Homo sapiens	2018-01-27'	GCA_014326035.1	1	1	0	0	0	0	1	0	0	0	0	1	0	0	0	0	0	0	0	0	0	0	0	0	1	0	0	0	1	0	0	0	0	0	0	0	1	0
GCA_014326065.1	Unknown	atpA_9-ddl_1-gdh_1-purK_1-#-pstS_1-adk_1	JAAIHI01	Enterococcus faecium	VRE 28	blank	blank	Lebanon	Homo sapiens	2018-01-28'	GCA_014326065.1	1	1	0	0	0	0	1	0	0	0	0	1	0	0	0	0	0	0	0	0	0	0	0	0	1	0	0	0	1	0	0	0	0	0	0	0	1	0
GCA_014326075.1	Unknown	atpA_9-ddl_1-gdh_1-purK_1-#-pstS_1-adk_1	JAAIHF01	Enterococcus faecium	VRE 31	blank	blank	Lebanon	Homo sapiens	2018-01-31'	GCA_014326075.1	1	1	0	0	0	0	1	0	0	0	0	1	0	0	0	0	0	0	0	0	0	0	0	0	1	0	0	0	1	0	0	0	0	0	0	0	1	0
GCA_014326085.1	Unknown	atpA_9-ddl_1-gdh_1-purK_1-#-pstS_1-adk_1	JAAIHG01	Enterococcus faecium	VRE 30	blank	blank	Lebanon	Homo sapiens	2018-01-30'	GCA_014326085.1	1	1	0	0	0	0	1	0	0	0	0	1	0	0	0	0	0	0	0	0	0	0	0	0	1	0	0	0	1	0	0	0	0	0	0	0	1	0
GCA_014326125.1	203	atpA_15-ddl_1-gdh_1-purK_1-gyd_1-pstS_20-adk_1	CP027519	Enterococcus faecium	VRE 23	blank	blank	Lebanon	Homo sapiens	2018-01-23'	GCA_014326125.1	1	1	0	0	0	0	1	0	0	0	0	0	0	0	0	0	0	0	0	0	0	0	0	0	1	0	0	0	1	0	0	0	0	0	0	0	1	0
GCA_014326135.1	Unknown	atpA_9-ddl_1-gdh_1-purK_1-#-pstS_1-adk_1	JAAIHJ01	Enterococcus faecium	VRE 26	blank	blank	Lebanon	Homo sapiens	2018-01-26'	GCA_014326135.1	1	1	0	0	0	0	1	0	0	0	0	1	0	0	0	0	0	0	0	0	0	0	0	0	1	0	0	0	1	0	0	0	0	0	0	0	1	0
GCA_014326145.1	Unknown	atpA_9-ddl_1-gdh_1-purK_1-#-pstS_1-adk_1	JAAIHK01	Enterococcus faecium	VRE 25	blank	blank	Lebanon	Homo sapiens	2018-01-25'	GCA_014326145.1	1	1	0	0	0	0	1	0	0	0	0	1	0	0	0	0	0	0	0	0	0	0	0	0	1	0	0	0	1	0	0	0	0	0	0	0	1	0
GCA_014326165.1	203	atpA_15-ddl_1-gdh_1-purK_1-gyd_1-pstS_20-adk_1	CP027519	Enterococcus faecium	VRE 24	blank	blank	Lebanon	Homo sapiens	2018-01-24'	GCA_014326165.1	1	0	0	0	0	0	1	0	0	0	0	0	0	0	0	0	0	0	0	0	0	0	0	0	1	0	0	0	1	0	0	0	0	0	0	0	1	0
GCA_014326195.1	203	atpA_15-ddl_1-gdh_1-purK_1-gyd_1-pstS_20-adk_1	CP027519	Enterococcus faecium	VRE 22	blank	blank	Lebanon	Homo sapiens	2018-01-22'	GCA_014326195.1	1	1	0	0	0	0	1	0	0	0	0	0	0	0	0	0	0	0	0	0	0	0	0	0	1	0	0	0	1	0	0	0	0	0	0	0	1	0
GCA_014326225.1	117	atpA_9-ddl_1-gdh_1-purK_1-gyd_1-pstS_1-adk_1	JAAIHO01	Enterococcus faecium	VRE 21	blank	blank	Lebanon	Homo sapiens	2018-01-21'	GCA_014326225.1	1	0	0	0	0	0	1	0	0	0	0	1	0	0	0	0	0	0	0	0	0	0	0	0	0	1	0	0	0	1	0	0	0	0	0	0	0	1
GCA_014326245.1	Unknown	atpA_9-ddl_1-gdh_1-purK_1-#-pstS_1-adk_1	JAAIHQ01	Enterococcus faecium	VRE 17	blank	blank	Lebanon	Homo sapiens	2018-01-17'	GCA_014326245.1	1	1	0	0	0	0	1	0	0	0	0	1	0	0	0	0	0	0	0	0	0	0	0	0	1	0	0	0	1	0	0	0	0	0	0	0	1	0
GCA_014326265.1	Unknown	atpA_9-ddl_1-gdh_1-purK_1-#-pstS_1-adk_1	JAANAN01	Enterococcus faecium	VRE 20	blank	blank	Lebanon	Homo sapiens	2018-01-20'	GCA_014326265.1	1	1	0	0	0	0	1	0	0	0	0	0	0	0	0	0	0	0	0	0	0	0	0	0	1	0	0	0	1	0	0	0	0	0	0	0	1	0
GCA_014326285.1	117	atpA_9-ddl_1-gdh_1-purK_1-gyd_1-pstS_1-adk_1	JAAIHP01	Enterococcus faecium	VRE 18	blank	blank	Lebanon	Homo sapiens	2018-01-18'	GCA_014326285.1	1	0	0	0	0	0	1	0	0	0	0	1	0	0	0	0	0	0	0	0	0	0	0	0	0	1	0	0	0	1	0	0	0	0	0	0	0	1
GCA_014326295.1	117	atpA_9-ddl_1-gdh_1-purK_1-gyd_1-pstS_1-adk_1	JAALOK01	Enterococcus faecium	VRE 19	blank	blank	Lebanon	Homo sapiens	2018-01-19'	GCA_014326295.1	1	0	0	0	0	0	1	0	0	0	0	1	0	0	0	0	0	0	0	0	0	0	0	0	0	1	0	0	0	1	0	0	0	0	0	0	0	1
GCA_014326305.1	117	atpA_9-ddl_1-gdh_1-purK_1-gyd_1-pstS_1-adk_1	JAALOL01	Enterococcus faecium	VRE 16	blank	blank	Lebanon	Homo sapiens	2018-01-16'	GCA_014326305.1	1	0	0	0	0	0	1	0	0	0	0	1	0	0	0	0	0	0	0	0	0	0	0	0	0	1	0	0	0	1	0	0	0	0	0	0	0	1
GCA_014326365.1	117	atpA_9-ddl_1-gdh_1-purK_1-gyd_1-pstS_1-adk_1	JAAIHS01	Enterococcus faecium	VRE 14	blank	blank	Lebanon	Homo sapiens	2018-01-14'	GCA_014326365.1	1	1	0	0	0	0	1	0	0	0	0	1	0	0	0	0	0	0	0	0	0	0	0	0	0	1	0	0	0	1	0	0	0	0	0	0	0	1
GCA_014326385.1	117	atpA_9-ddl_1-gdh_1-purK_1-gyd_1-pstS_1-adk_1	JAAIHT01	Enterococcus faecium	VRE 13	blank	blank	Lebanon	Homo sapiens	2018-01-13'	GCA_014326385.1	1	0	0	0	0	0	1	0	0	0	0	1	0	0	0	0	0	0	0	0	0	0	0	0	0	1	0	0	0	1	0	0	0	0	0	0	0	1
GCA_014326415.1	Unknown	atpA_9-ddl_1-gdh_1-purK_1-#-pstS_1-adk_1	JAAIHV01	Enterococcus faecium	VRE 10	blank	blank	Lebanon	Homo sapiens	2018-01-10'	GCA_014326415.1	1	1	0	0	0	0	1	0	0	0	0	0	0	0	0	0	0	0	0	0	0	0	0	0	1	0	0	0	1	0	0	0	0	0	0	0	1	0
GCA_014326465.1	117	atpA_9-ddl_1-gdh_1-purK_1-gyd_1-pstS_1-adk_1	JAAIHW01	Enterococcus faecium	VRE 9	blank	blank	Lebanon	Homo sapiens	2018-01-09'	GCA_014326465.1	1	1	0	0	0	0	1	0	0	0	0	1	0	0	0	0	0	0	0	0	0	0	0	0	0	1	0	0	0	1	0	0	0	0	0	0	0	1
GCA_014326495.1	203	atpA_15-ddl_1-gdh_1-purK_1-gyd_1-pstS_20-adk_1	CP027519	Enterococcus faecium	VRE 7	blank	blank	Lebanon	Homo sapiens	2018-01-07'	GCA_014326495.1	1	0	0	0	0	0	1	0	0	0	0	0	0	0	0	0	0	0	0	0	0	0	0	0	1	0	0	0	1	0	0	0	0	0	0	0	1	0
GCA_014326525.1	Unknown	atpA_9-ddl_1-gdh_1-purK_1-#-pstS_1-adk_1	JAAIIB01	Enterococcus faecium	VRE 4	blank	blank	Lebanon	Homo sapiens	2018-01-04'	GCA_014326525.1	1	1	0	0	0	0	1	0	0	0	0	1	0	0	0	0	0	0	0	0	0	0	0	0	1	0	0	0	1	0	0	0	0	0	0	0	1	0
GCA_014326575.1	Unknown	atpA_9-ddl_1-gdh_1-purK_1-#-pstS_1-adk_1	JAAIIC01	Enterococcus faecium	VRE 2	blank	blank	Lebanon	Homo sapiens	2018-01-02'	GCA_014326575.1	1	1	0	0	0	0	1	0	0	0	0	1	0	0	0	0	0	0	0	0	0	0	0	0	1	0	0	0	1	0	0	0	0	0	0	0	1	0
GCA_014326585.1	Unknown	atpA_9-ddl_1-gdh_1-purK_1-#-pstS_1-adk_1	JAALON01	Enterococcus faecium	VRE 1	blank	blank	Lebanon	Homo sapiens	2018-01-01'	GCA_014326585.1	1	1	0	0	0	0	1	0	0	0	0	1	0	0	0	0	0	0	0	0	0	0	0	0	1	0	0	0	1	0	0	0	0	0	0	0	1	0
GCA_014326595.1	Unknown	atpA_9-ddl_1-gdh_1-purK_1-#-pstS_1-adk_1	JAALOM01	Enterococcus faecium	VRE 3	blank	blank	Lebanon	Homo sapiens	2018-01-03'	GCA_014326595.1	1	1	0	0	0	0	1	0	0	0	0	1	0	0	0	0	0	0	0	0	0	0	0	0	1	0	0	0	1	0	0	0	0	0	0	0	1	0
GCA_014337875.1	Unknown	atpA_9-ddl_1-gdh_1-purK_1-#-pstS_1-adk_1	JAAIHZ01	Enterococcus faecium	VRE 6	blank	blank	Lebanon	Homo sapiens	2018-01-06'	GCA_014337875.1	1	0	0	0	0	0	1	0	0	0	0	1	0	0	0	0	0	0	0	0	0	0	0	0	1	0	0	0	1	0	0	0	0	0	0	0	1	0
GCA_014337895.1	117	atpA_9-ddl_1-gdh_1-purK_1-gyd_1-pstS_1-adk_1	JAAIHX01	Enterococcus faecium	VRE 8	blank	blank	Lebanon	Homo sapiens	2018-01-08'	GCA_014337895.1	1	1	0	0	0	0	1	0	0	0	0	1	0	0	0	0	0	0	0	0	0	0	0	0	0	1	0	0	0	1	0	0	0	0	0	0	0	1
GCA_014490015.1	203	atpA_15-ddl_1-gdh_1-purK_1-gyd_1-pstS_20-adk_1	CP027519	Enterococcus faecium	AML0157	blank	clinical	Germany:Cologne	Homo sapiens	Nov-2016'	GCA_014490015.1	1	0	0	0	0	0	1	0	0	0	0	0	0	0	0	0	0	0	0	0	0	0	0	0	1	0	0	0	1	0	0	0	0	0	0	0	1	0
GCA_014874615.1	Unknown	atpA_9-ddl_1-gdh_1-purK_1-#-pstS_1-adk_1	CP062274	Enterococcus faecium	VB3338	blank	blood	India	Homo sapiens	2019'	GCA_014874615.1	1	1	0	0	0	0	0	0	0	0	0	1	0	0	0	0	0	0	0	0	0	0	0	0	1	0	0	0	1	0	0	0	0	0	0	0	1	0
GCA_015325925.1	203	atpA_15-ddl_1-gdh_1-purK_1-gyd_1-pstS_20-adk_1	CP027519	Enterococcus faecium	VRE3370	blank	rectal swab	Australia	Homo sapiens	2014'	GCA_015325925.1	1	0	0	0	0	0	1	0	0	0	0	1	0	0	0	0	0	0	0	0	0	0	0	0	0	1	0	0	0	1	0	0	0	0	0	0	0	1
GCA_015356095.1	Unknown	#-ddl_1-gdh_1-purK_1-#-pstS_1-adk_1	CP064291	Enterococcus faecium	Cairo	blank	clinical isolate	Egypt: Cairo	Homo sapiens	06-Jul-2018'	GCA_015356095.1	1	0	0	0	0	0	1	0	0	0	0	1	0	0	0	0	0	0	0	0	0	0	0	0	1	0	0	0	1	0	0	0	0	0	0	0	1	0
GCA_015356225.1	Unknown	atpA_9-ddl_1-gdh_1-purK_1-#-pstS_1-adk_1	JACYGV01	Enterococcus faecium	VREA4	blank	sewage	blank	blank	2019'	GCA_015356225.1	1	1	0	0	0	0	1	0	0	0	0	1	0	0	0	0	0	0	0	0	0	0	0	0	1	0	0	0	1	0	0	0	0	0	0	0	1	0
GCA_015356265.1	117	atpA_9-ddl_1-gdh_1-purK_1-gyd_1-pstS_1-adk_1	JACYGU01	Enterococcus faecium	VREA3	blank	sewage	blank	blank	2019'	GCA_015356265.1	1	0	0	0	0	0	0	0	0	0	0	0	0	0	0	0	0	0	0	0	0	0	0	0	0	1	0	0	0	1	0	0	0	0	0	0	0	1
GCA_015356315.1	117	atpA_9-ddl_1-gdh_1-purK_1-gyd_1-pstS_1-adk_1	JACYGT01	Enterococcus faecium	VREA2	blank	sewage	blank	blank	2019'	GCA_015356315.1	1	0	0	0	0	0	0	0	0	0	0	0	0	0	0	0	0	0	0	0	0	0	0	0	0	1	0	0	0	1	0	0	0	0	0	0	0	1
GCA_015356325.1	117	atpA_9-ddl_1-gdh_1-purK_1-gyd_1-pstS_1-adk_1	JACYGS01	Enterococcus faecium	VREA1	blank	sewage	blank	blank	2019'	GCA_015356325.1	1	0	0	0	0	0	0	0	0	0	0	0	0	0	0	0	0	0	0	0	0	0	0	0	0	1	0	0	0	1	0	0	0	0	0	0	0	1
GCA_015476295.1	Unknown	atpA_9-ddl_1-gdh_1-purK_1-#-pstS_1-adk_1	CP064349	Enterococcus faecium	VRE3363	blank	rectal swab	Australia	Homo sapiens	2014'	GCA_015476295.1	0	0	0	0	0	0	0	0	0	0	0	0	0	0	0	0	0	0	0	0	0	0	0	0	1	0	0	0	1	0	0	0	0	0	0	0	1	0
GCA_015538575.1	Unknown	atpA_15-#-gdh_1-purK_44-gyd_1-pstS_11-adk_1	JACDSU01	Enterococcus faecium	CL9725	blank	feces	Brazil	Homo sapiens	2015'	GCA_015538575.1	1	0	0	0	0	0	1	0	0	0	0	1	0	0	0	0	0	0	0	0	0	0	0	0	1	0	0	0	1	0	0	0	0	0	0	0	1	0
GCA_015538645.1	963	atpA_15-ddl_2-gdh_1-purK_44-gyd_1-pstS_11-adk_1	JACDSX01	Enterococcus faecium	CL9386	blank	feces	Brazil	Homo sapiens	2013'	GCA_015538645.1	1	0	0	0	0	0	1	0	0	0	0	1	0	0	0	0	0	0	0	0	0	0	0	0	1	0	0	0	1	0	0	0	0	0	0	0	1	0
GCA_015538745.1	203	atpA_15-ddl_1-gdh_1-purK_1-gyd_1-pstS_20-adk_1	CP027519	Enterococcus faecium	CL8988	blank	feces	Brazil	Homo sapiens	2011'	GCA_015538745.1	1	1	0	0	0	0	1	0	0	0	0	1	0	0	0	0	0	0	0	0	0	0	0	0	1	0	0	0	1	0	0	0	0	0	0	0	1	0
GCA_015538825.1	412	atpA_15-ddl_1-gdh_1-purK_44-gyd_1-pstS_20-adk_1	JACDTF01	Enterococcus faecium	CL8780	blank	feces	Brazil	Homo sapiens	2010'	GCA_015538825.1	1	0	0	0	0	0	1	0	0	0	0	1	0	0	0	0	0	0	0	0	0	0	0	0	1	0	0	0	1	0	0	0	0	0	0	0	1	0
GCA_015538845.1	412	atpA_15-ddl_1-gdh_1-purK_44-gyd_1-pstS_20-adk_1	JACDTH01	Enterococcus faecium	CL8655	blank	blood	Brazil	Homo sapiens	2009'	GCA_015538845.1	1	1	0	0	0	0	1	0	0	0	0	1	0	0	0	0	0	0	0	0	0	0	0	0	1	0	0	0	1	0	0	0	0	0	0	0	1	0
GCA_015538855.1	412	atpA_15-ddl_1-gdh_1-purK_44-gyd_1-pstS_20-adk_1	JACDTG01	Enterococcus faecium	CL8759a	blank	urine	Brazil	Homo sapiens	2010'	GCA_015538855.1	1	1	0	0	0	0	1	0	0	0	0	1	0	0	0	0	0	0	0	0	0	0	0	0	1	0	0	0	1	0	0	0	0	0	0	0	1	0
GCA_015538865.1	412	atpA_15-ddl_1-gdh_1-purK_44-gyd_1-pstS_20-adk_1	JACDTI01	Enterococcus faecium	CL8527	blank	feces	Brazil	Homo sapiens	2009'	GCA_015538865.1	1	1	0	0	0	0	1	0	0	0	0	1	0	0	0	0	0	0	0	0	0	0	0	0	1	0	0	0	1	0	0	0	0	0	0	0	1	0
GCA_015538935.1	412	atpA_15-ddl_1-gdh_1-purK_44-gyd_1-pstS_20-adk_1	JACDTK01	Enterococcus faecium	CL8308	blank	blood	Brazil	Homo sapiens	2009'	GCA_015538935.1	1	1	0	0	0	0	1	0	0	0	0	1	0	0	0	0	0	0	0	0	0	0	0	0	1	0	0	0	1	0	0	0	0	0	0	0	1	0
GCA_015538945.1	412	atpA_15-ddl_1-gdh_1-purK_44-gyd_1-pstS_20-adk_1	JACDTL01	Enterococcus faecium	CL8267a	blank	feces	Brazil	Homo sapiens	2009'	GCA_015538945.1	1	1	0	0	0	0	1	0	0	0	0	1	0	0	0	0	0	0	0	0	0	0	0	0	1	0	0	0	1	0	0	0	0	0	0	0	1	0
GCA_015538975.1	203	atpA_15-ddl_1-gdh_1-purK_1-gyd_1-pstS_20-adk_1	CP027519	Enterococcus faecium	CL8134a	blank	urine	Brazil	Homo sapiens	2008'	GCA_015538975.1	1	1	0	0	0	0	1	0	0	0	0	1	0	0	0	0	0	0	0	0	0	0	0	0	1	0	0	0	1	0	0	0	0	0	0	0	1	0
GCA_015705745.1	Unknown	atpA_9-ddl_1-gdh_1-purK_1-#-pstS_1-adk_1	JADRDT01	Enterococcus faecium	VRE34361	blank	Rectal Swab	USA: Pittsburgh, Pennsylvania	Homo sapiens	2018'	GCA_015705745.1	1	0	0	0	0	0	0	0	0	0	0	1	0	0	0	0	0	0	0	0	0	0	0	0	1	0	0	0	1	0	0	0	0	0	0	0	1	0
GCA_015705875.1	17	atpA_1-ddl_1-gdh_1-purK_1-gyd_1-pstS_1-adk_1	JADREA01	Enterococcus faecium	VRE34259	blank	Tissue	USA: Pittsburgh, Pennsylvania	Homo sapiens	2018'	GCA_015705875.1	1	0	0	0	0	0	1	0	0	0	0	0	0	0	0	0	0	0	0	0	0	0	0	0	1	0	0	0	1	0	0	0	0	0	0	0	1	0
GCA_015705945.1	Unknown	atpA_7-ddl_1-gdh_1-purK_1-#-pstS_1-adk_1	JADREC01	Enterococcus faecium	VRE34208	blank	urine	USA: Pittsburgh, Pennsylvania	Homo sapiens	2018'	GCA_015705945.1	1	0	0	0	0	0	1	0	0	0	0	1	0	0	0	0	0	0	0	0	0	0	0	0	1	0	0	0	1	0	0	0	0	0	0	0	0	0
GCA_015705975.1	Unknown	atpA_9-ddl_1-gdh_1-purK_1-#-pstS_1-adk_1	JADREF01	Enterococcus faecium	VRE34014	blank	Rectal Swab	USA: Pittsburgh, Pennsylvania	Homo sapiens	2018'	GCA_015705975.1	1	0	0	0	0	0	0	0	0	0	0	0	0	0	0	0	0	0	0	0	0	0	0	0	1	0	0	0	1	0	0	0	0	0	0	0	1	0
GCA_015706055.1	Unknown	atpA_7-ddl_1-gdh_1-purK_1-#-pstS_1-adk_1	JADREK01	Enterococcus faecium	VRE33908	blank	Rectal Swab	USA: Pittsburgh, Pennsylvania	Homo sapiens	2018'	GCA_015706055.1	1	1	0	0	0	0	0	0	0	0	0	0	0	0	0	0	0	0	0	0	0	0	0	0	1	0	0	0	1	0	0	0	0	0	0	0	1	0
GCA_015706225.1	Unknown	atpA_9-ddl_1-gdh_1-purK_1-#-pstS_1-adk_1	JADREU01	Enterococcus faecium	VRE33715	blank	Rectal Swab	USA: Pittsburgh, Pennsylvania	Homo sapiens	2018'	GCA_015706225.1	1	0	0	0	0	0	0	0	0	0	0	0	0	0	0	0	0	0	0	0	0	0	0	0	1	0	0	0	1	0	0	0	0	0	0	0	1	0
GCA_015706345.1	412	atpA_15-ddl_1-gdh_1-purK_44-gyd_1-pstS_20-adk_1	JADREX01	Enterococcus faecium	VRE33669	blank	Rectal Swab	USA: Pittsburgh, Pennsylvania	Homo sapiens	2018'	GCA_015706345.1	1	0	0	0	0	0	1	0	0	0	0	1	0	0	0	0	0	0	0	0	0	0	0	0	1	0	0	0	1	0	0	0	0	0	0	0	1	0
GCA_015999405.1	17	atpA_1-ddl_1-gdh_1-purK_1-gyd_1-pstS_1-adk_1	CP065526	Enterococcus faecium	VRE3389	blank	pleural fluid	Australia	Homo sapiens	2014'	GCA_015999405.1	1	0	0	0	0	0	1	0	0	0	0	1	0	0	0	0	0	0	0	0	0	0	0	0	0	1	0	0	0	1	0	0	0	0	0	0	0	1
GCA_015999425.1	Unknown	atpA_7-ddl_1-gdh_1-purK_1-#-pstS_1-adk_1	CP065528	Enterococcus faecium	VRE3382	blank	rectal swab	Australia	Homo sapiens	2014'	GCA_015999425.1	1	0	0	0	0	0	0	0	0	0	0	0	0	0	0	0	0	0	0	0	0	0	0	0	0	1	0	0	0	1	0	0	0	0	0	0	0	1
GCA_015999605.1	17	atpA_1-ddl_1-gdh_1-purK_1-gyd_1-pstS_1-adk_1	CP065551	Enterococcus faecium	Dallas 1	blank	Rectal swab	USA: Dallas	Homo sapiens	2015'	GCA_015999605.1	1	1	0	0	0	0	0	0	0	0	0	1	0	0	0	0	0	0	0	0	0	0	0	0	1	0	0	0	1	0	0	0	0	0	0	0	1	0
GCA_016126675.1	Unknown	atpA_7-ddl_1-gdh_1-purK_1-#-pstS_1-adk_1	CP065933	Enterococcus faecium	Dallas 5	blank	rectal swab	USA: Dallas	Homo sapiens	2015'	GCA_016126675.1	1	0	0	0	0	0	0	0	0	0	0	1	0	0	0	0	0	0	0	0	0	0	0	0	1	0	0	0	1	0	0	0	0	0	0	0	1	0
GCA_016404975.1	1703	atpA_1-ddl_1-gdh_1-purK_1-gyd_70-pstS_20-adk_1	JAEKIE01	Enterococcus faecium	Dallas 121	blank	rectal swab	USA: Dallas	Homo sapiens	2015'	GCA_016404975.1	1	0	0	0	0	0	1	0	0	0	0	1	0	0	0	0	0	0	0	0	0	0	0	0	1	0	0	0	1	0	0	0	0	0	0	0	1	0
GCA_016405005.1	Unknown	atpA_7-ddl_1-gdh_1-purK_1-#-pstS_1-adk_1	JAEKIC01	Enterococcus faecium	Dallas 100_2	blank	rectal swab	USA: Dallas	Homo sapiens	2015'	GCA_016405005.1	1	0	0	0	0	0	0	0	0	0	0	1	0	0	0	0	0	0	0	0	0	0	0	0	1	0	0	0	1	0	0	0	0	0	0	0	1	0
GCA_016405025.1	Unknown	atpA_9-ddl_1-gdh_1-purK_1-#-pstS_1-adk_1	JAEKID01	Enterococcus faecium	Dallas 113	blank	rectal swab	USA: Dallas	Homo sapiens	2015'	GCA_016405025.1	1	0	0	0	0	0	0	0	0	0	0	0	0	0	0	0	0	0	0	0	0	0	0	0	1	0	0	0	1	0	0	0	0	0	0	0	1	0
GCA_016405035.1	664	atpA_1-ddl_2-gdh_1-purK_44-gyd_1-pstS_1-adk_1	JAEKIB01	Enterococcus faecium	Dallas 93_1	blank	rectal swab	USA: Dallas	Homo sapiens	2015'	GCA_016405035.1	1	1	0	0	0	0	1	0	0	0	0	1	0	0	0	0	0	0	0	0	0	0	0	0	1	0	0	0	1	0	0	0	0	0	0	0	1	0
GCA_016405065.1	Unknown	atpA_7-ddl_1-gdh_1-purK_1-#-pstS_1-adk_1	JAEKIF01	Enterococcus faecium	Dallas 124_2	blank	rectal swab	USA: Dallas	Homo sapiens	2015'	GCA_016405065.1	1	1	0	0	0	0	0	0	0	0	0	1	0	0	0	0	0	0	0	0	0	0	0	0	1	0	0	0	1	0	0	0	0	0	0	0	1	0
GCA_016405075.1	Unknown	atpA_7-ddl_1-gdh_1-purK_1-#-pstS_1-adk_1	JAEKII01	Enterococcus faecium	Dallas 162	blank	rectal swab	USA: Dallas	Homo sapiens	2015'	GCA_016405075.1	1	0	0	0	0	0	0	0	0	0	0	1	0	0	0	0	0	0	0	0	0	0	0	0	1	0	0	0	1	0	0	0	0	0	0	0	1	0
GCA_016405085.1	17	atpA_1-ddl_1-gdh_1-purK_1-gyd_1-pstS_1-adk_1	JAEKIH01	Enterococcus faecium	Dallas 161	blank	rectal swab	USA: Dallas	Homo sapiens	2015'	GCA_016405085.1	1	1	0	0	0	0	0	0	0	0	0	1	0	0	0	0	0	0	0	0	0	0	0	0	1	0	0	0	1	0	0	0	0	0	0	0	1	0
GCA_016405125.1	664	atpA_1-ddl_2-gdh_1-purK_44-gyd_1-pstS_1-adk_1	JAEKIG01	Enterococcus faecium	Dallas 160	blank	rectal swab	USA: Dallas	Homo sapiens	2015'	GCA_016405125.1	1	1	0	0	0	0	1	0	0	0	0	1	0	0	0	0	0	0	0	0	0	0	0	0	1	0	0	0	1	0	0	0	0	0	0	0	1	0
GCA_016406345.1	17	atpA_1-ddl_1-gdh_1-purK_1-gyd_1-pstS_1-adk_1	CP066470	Enterococcus faecium	Dallas 91	blank	rectal swab	USA: Dallas	Homo sapiens	2015'	GCA_016406345.1	1	1	0	0	0	0	0	0	0	0	0	1	0	0	0	0	0	0	0	0	0	0	0	0	1	0	0	0	1	0	0	0	0	0	0	0	0	0
GCA_016406365.1	17	atpA_1-ddl_1-gdh_1-purK_1-gyd_1-pstS_1-adk_1	CP066419	Enterococcus faecium	Dallas 53_1	blank	rectal swab	USA: Dallas	Homo sapiens	2015'	GCA_016406365.1	1	1	0	0	0	0	0	0	0	0	0	1	0	0	0	0	0	0	0	0	0	0	0	0	1	0	0	0	1	0	0	0	0	0	0	0	1	0
GCA_016406385.1	736	atpA_1-ddl_3-gdh_1-purK_44-gyd_1-pstS_1-adk_1	CP066423	Enterococcus faecium	Dallas 55	blank	rectal swab	USA: Dallas	Homo sapiens	2015'	GCA_016406385.1	1	1	0	0	0	0	1	0	0	0	0	1	0	0	0	0	0	0	0	0	0	0	0	0	1	0	0	0	1	0	0	0	0	0	0	0	1	0
GCA_016406405.1	Unknown	atpA_7-ddl_1-gdh_1-purK_1-#-pstS_1-adk_1	CP066439	Enterococcus faecium	Dallas 66	blank	rectal swab	USA: Dallas	Homo sapiens	2015'	GCA_016406405.1	1	0	0	0	0	0	1	0	0	0	0	1	0	0	0	0	0	0	0	0	0	0	0	0	1	0	0	0	1	0	0	0	0	0	0	0	1	0
GCA_016406425.1	17	atpA_1-ddl_1-gdh_1-purK_1-gyd_1-pstS_1-adk_1	CP066455	Enterococcus faecium	Dallas 83	blank	rectal swab	USA: Dallas	Homo sapiens	2015'	GCA_016406425.1	1	1	0	0	0	0	0	0	0	0	0	1	0	0	0	0	0	0	0	0	0	0	0	0	1	0	0	0	1	0	0	0	0	0	0	0	1	0
GCA_016406445.1	412	atpA_15-ddl_1-gdh_1-purK_44-gyd_1-pstS_20-adk_1	CP066393	Enterococcus faecium	Dallas 17_1	blank	rectal swab	USA: Dallas	Homo sapiens	2015'	GCA_016406445.1	1	1	0	0	0	0	1	0	0	0	0	1	0	0	0	0	0	0	0	0	0	0	0	0	1	0	0	0	1	0	0	0	0	0	0	0	1	0
GCA_016406465.1	Unknown	atpA_9-ddl_1-gdh_1-purK_1-#-pstS_1-adk_1	CP066402	Enterococcus faecium	Dallas 51_4	blank	rectal swab	USA: Dallas	Homo sapiens	2015'	GCA_016406465.1	1	0	0	0	0	0	1	0	0	0	0	1	0	0	0	0	0	0	0	0	0	0	0	0	1	0	0	0	1	0	0	0	0	0	0	0	1	0
GCA_016406485.1	Unknown	atpA_9-ddl_1-gdh_1-purK_1-#-pstS_1-adk_1	CP066384	Enterococcus faecium	Dallas 16_1	blank	rectal swab	USA: Dallas	Homo sapiens	2015'	GCA_016406485.1	1	0	0	0	0	0	1	0	0	0	0	1	0	0	0	0	0	0	0	0	0	0	0	0	1	0	0	0	1	0	0	0	0	0	0	0	1	0
GCA_016406505.1	664	atpA_1-ddl_2-gdh_1-purK_44-gyd_1-pstS_1-adk_1	CP066459	Enterococcus faecium	Dallas 87_1	blank	rectal swab	USA: Dallas	Homo sapiens	2015'	GCA_016406505.1	1	1	0	0	0	0	1	0	0	0	0	1	0	0	0	0	0	0	0	0	0	0	0	0	1	0	0	0	1	0	0	0	0	0	0	0	1	0
GCA_016406525.1	1383	atpA_1-ddl_97-gdh_1-purK_1-gyd_1-pstS_1-adk_1	CP066447	Enterococcus faecium	Dallas 71_2	blank	rectal swab	USA: Dallas	Homo sapiens	2015'	GCA_016406525.1	1	0	0	0	0	0	0	0	0	0	0	1	0	0	0	0	0	0	0	0	0	0	0	0	1	0	0	0	1	0	0	0	0	0	0	0	1	0
GCA_016406545.1	17	atpA_1-ddl_1-gdh_1-purK_1-gyd_1-pstS_1-adk_1	CP066413	Enterococcus faecium	Dallas 53_2	blank	rectal swab	USA: Dallas	Homo sapiens	2015'	GCA_016406545.1	1	1	0	0	0	0	0	0	0	0	0	1	0	0	0	0	0	0	0	0	0	0	0	0	1	0	0	0	1	0	0	0	0	0	0	0	1	0
GCA_016406565.1	17	atpA_1-ddl_1-gdh_1-purK_1-gyd_1-pstS_1-adk_1	CP066431	Enterococcus faecium	Dallas 57	blank	rectal swab	USA: Dallas	Homo sapiens	2015'	GCA_016406565.1	1	1	0	0	0	0	0	0	0	0	0	1	0	0	0	0	0	0	0	0	0	0	0	0	1	0	0	0	1	0	0	0	0	0	0	0	1	0
GCA_016406585.1	17	atpA_1-ddl_1-gdh_1-purK_1-gyd_1-pstS_1-adk_1	CP066484	Enterococcus faecium	Dallas 93_3	blank	rectal swab	USA: Dallas	Homo sapiens	2015'	GCA_016406585.1	1	1	0	0	0	0	0	0	0	0	0	0	0	0	0	0	0	0	0	0	0	0	0	0	1	0	0	0	1	0	0	0	0	0	0	0	1	0
GCA_016406605.1	664	atpA_1-ddl_2-gdh_1-purK_44-gyd_1-pstS_1-adk_1	CP066475	Enterococcus faecium	Dallas 93_2	blank	rectal swab	USA: Dallas	Homo sapiens	2015'	GCA_016406605.1	1	1	0	0	0	0	1	0	0	0	0	1	0	0	0	0	0	0	0	0	0	0	0	0	1	0	0	0	1	0	0	0	0	0	0	0	1	0
GCA_016415025.1	Unknown	atpA_7-ddl_1-gdh_1-purK_1-#-pstS_1-adk_1	CP066572	Enterococcus faecium	Dallas 97_1	blank	rectal swab	USA: Dallas	Homo sapiens	2015'	GCA_016415025.1	1	1	0	0	0	0	0	0	0	0	0	0	0	0	0	0	0	0	0	0	0	0	0	0	1	0	0	0	1	0	0	0	0	0	0	0	1	0
GCA_016415105.1	17	atpA_1-ddl_1-gdh_1-purK_1-gyd_1-pstS_1-adk_1	CP066588	Enterococcus faecium	Dallas 103	blank	rectal swab	USA: Dallas	Homo sapiens	2015'	GCA_016415105.1	1	1	0	0	0	0	0	0	0	0	0	1	0	0	0	0	0	0	0	0	0	0	0	0	1	0	0	0	1	0	0	0	0	0	0	0	1	0
GCA_016415285.1	Unknown	atpA_7-ddl_1-gdh_1-purK_1-#-pstS_1-adk_1	CP066581	Enterococcus faecium	Dallas 100_1	blank	rectal swab	USA: Dallas	Homo sapiens	2015'	GCA_016415285.1	1	1	0	0	0	0	0	0	0	0	0	1	0	0	0	0	0	0	0	0	0	0	0	0	1	0	0	0	1	0	0	0	0	0	0	0	1	0
GCA_016415325.1	17	atpA_1-ddl_1-gdh_1-purK_1-gyd_1-pstS_1-adk_1	CP066596	Enterococcus faecium	Dallas 107_1	blank	rectal swab	USA: Dallas	Homo sapiens	2015'	GCA_016415325.1	1	1	0	0	0	0	0	0	0	0	0	1	0	0	0	0	0	0	0	0	0	0	0	0	1	0	0	0	1	0	0	0	0	0	0	0	1	0
GCA_016415345.1	1703	atpA_1-ddl_1-gdh_1-purK_1-gyd_70-pstS_20-adk_1	CP066601	Enterococcus faecium	Dallas 111	blank	rectal swab	USA: Dallas	Homo sapiens	2015'	GCA_016415345.1	1	0	0	0	0	0	0	0	0	0	0	0	0	0	0	0	0	0	0	0	0	0	0	0	1	0	0	0	1	0	0	0	0	0	0	0	1	0
GCA_016415365.1	Unknown	atpA_7-ddl_1-gdh_1-purK_1-#-pstS_1-adk_1	CP066618	Enterococcus faecium	Dallas 124_3	blank	rectal swab	USA: Dallas	Homo sapiens	2015'	GCA_016415365.1	1	1	0	0	0	0	0	0	0	0	0	1	0	0	0	0	0	0	0	0	0	0	0	0	1	0	0	0	1	0	0	0	0	0	0	0	1	0
GCA_016415385.1	Unknown	atpA_7-ddl_1-gdh_1-purK_1-#-pstS_1-adk_1	CP066611	Enterococcus faecium	Dallas 124_1	blank	rectal swab	USA: Dallas	Homo sapiens	2015'	GCA_016415385.1	1	1	0	0	0	0	0	0	0	0	0	1	0	0	0	0	0	0	0	0	0	0	0	0	1	0	0	0	1	0	0	0	0	0	0	0	1	0
GCA_016415405.1	Unknown	atpA_7-ddl_1-gdh_1-purK_1-#-pstS_1-adk_1	CP066638	Enterococcus faecium	Dallas 144_1	blank	rectal swab	USA: Dallas	Homo sapiens	2015'	GCA_016415405.1	1	0	0	0	0	0	1	0	0	0	0	1	0	0	0	0	0	0	0	0	0	0	0	0	1	0	0	0	1	0	0	0	0	0	0	0	1	0
GCA_016415425.1	17	atpA_1-ddl_1-gdh_1-purK_1-gyd_1-pstS_1-adk_1	CP066650	Enterococcus faecium	Dallas 148	blank	rectal swab	USA: Dallas	Homo sapiens	2015'	GCA_016415425.1	1	1	0	0	0	0	0	0	0	0	0	1	0	0	0	0	0	0	0	0	0	0	0	0	1	0	0	0	1	0	0	0	0	0	0	0	1	0
GCA_016415445.1	1703	atpA_1-ddl_1-gdh_1-purK_1-gyd_70-pstS_20-adk_1	CP066636	Enterococcus faecium	Dallas 137	blank	rectal swab	USA: Dallas	Homo sapiens	2015'	GCA_016415445.1	1	0	0	0	0	0	1	0	0	0	0	1	0	0	0	0	0	0	0	0	0	0	0	0	1	0	0	0	1	0	0	0	0	0	0	0	1	0
GCA_016415465.1	17	atpA_1-ddl_1-gdh_1-purK_1-gyd_1-pstS_1-adk_1	CP066628	Enterococcus faecium	Dallas 131_2	blank	rectal swab	USA: Dallas	Homo sapiens	2015'	GCA_016415465.1	1	1	0	0	0	0	1	0	0	0	0	1	0	0	0	0	0	0	0	0	0	0	0	0	1	0	0	0	1	0	0	0	0	0	0	0	1	0
GCA_016415505.1	664	atpA_1-ddl_2-gdh_1-purK_44-gyd_1-pstS_1-adk_1	CP066666	Enterococcus faecium	Dallas 155	blank	rectal swab	USA: Dallas	Homo sapiens	2015'	GCA_016415505.1	1	1	0	0	0	0	1	0	0	0	0	1	0	0	0	0	0	0	0	0	0	0	0	0	1	0	0	0	1	0	0	0	0	0	0	0	1	0
GCA_016415545.1	1703	atpA_1-ddl_1-gdh_1-purK_1-gyd_70-pstS_20-adk_1	CP066658	Enterococcus faecium	Dallas 154_1	blank	rectal swab	USA: Dallas	Homo sapiens	2015'	GCA_016415545.1	1	0	0	0	0	0	0	0	0	0	0	0	0	0	0	0	0	0	0	0	0	0	0	0	1	0	0	0	1	0	0	0	0	0	0	0	1	0
GCA_016415565.1	1703	atpA_1-ddl_1-gdh_1-purK_1-gyd_70-pstS_20-adk_1	CP066672	Enterococcus faecium	Dallas 158	blank	rectal swab	USA: Dallas	Homo sapiens	2015'	GCA_016415565.1	1	0	0	0	0	0	1	0	0	0	0	1	0	0	0	0	0	0	0	0	0	0	0	0	1	0	0	0	1	0	0	0	0	0	0	0	1	0
GCA_016455345.1	1383	atpA_1-ddl_97-gdh_1-purK_1-gyd_1-pstS_1-adk_1	CP066732	Enterococcus faecium	Dallas 71_1	blank	rectal swab	USA: Dallas	Homo sapiens	2015'	GCA_016455345.1	1	0	0	0	0	0	0	0	0	0	0	1	0	0	0	0	0	0	0	0	0	0	0	0	1	0	0	0	1	0	0	0	0	0	0	0	1	0
GCA_016484185.1	17	atpA_1-ddl_1-gdh_1-purK_1-gyd_1-pstS_1-adk_1	JAEIMD01	Enterococcus faecium	Dallas 20	blank	rectal swab	USA: Dallas	Homo sapiens	2015'	GCA_016484185.1	1	1	0	0	0	0	1	0	0	0	0	1	0	0	0	0	0	0	0	0	0	0	0	0	1	0	0	0	1	0	0	0	0	0	0	0	1	0
GCA_016484285.1	736	atpA_1-ddl_3-gdh_1-purK_44-gyd_1-pstS_1-adk_1	JAEIMA01	Enterococcus faecium	Dallas 52	blank	rectal swab	USA: Dallas	Homo sapiens	2015'	GCA_016484285.1	1	1	0	0	0	0	1	0	0	0	0	1	0	0	0	0	0	0	0	0	0	0	0	0	1	0	0	0	1	0	0	0	0	0	0	0	1	0
GCA_016484305.1	664	atpA_1-ddl_2-gdh_1-purK_44-gyd_1-pstS_1-adk_1	JAEIMB01	Enterococcus faecium	Dallas 51_1	blank	rectal swab	USA: Dallas	Homo sapiens	2015'	GCA_016484305.1	1	1	0	0	0	0	1	0	0	0	0	1	0	0	0	0	0	0	0	0	0	0	0	0	1	0	0	0	1	0	0	0	0	0	0	0	1	0
GCA_016484315.1	Unknown	atpA_9-ddl_1-gdh_1-purK_1-#-pstS_1-adk_1	JAEIME01	Enterococcus faecium	Dallas 16_2	blank	rectal swab	USA: Dallas	Homo sapiens	2015'	GCA_016484315.1	1	0	0	0	0	0	0	0	0	0	0	0	0	0	0	0	0	0	0	0	0	0	0	0	1	0	0	0	1	0	0	0	0	0	0	0	1	0
GCA_016484345.1	17	atpA_1-ddl_1-gdh_1-purK_1-gyd_1-pstS_1-adk_1	JAEIMC01	Enterococcus faecium	Dallas 43_1	blank	rectal swab	USA: Dallas	Homo sapiens	2015'	GCA_016484345.1	1	1	0	0	0	0	1	0	0	0	0	1	0	0	0	0	0	0	0	0	0	0	0	0	1	0	0	0	1	0	0	0	0	0	0	0	1	0
GCA_016484425.1	736	atpA_1-ddl_3-gdh_1-purK_44-gyd_1-pstS_1-adk_1	JAEIMF01	Enterococcus faecium	Dallas 9_2	blank	rectal swab	USA: Dallas	Homo sapiens	2015'	GCA_016484425.1	1	1	0	0	0	0	1	0	0	0	0	1	0	0	0	0	0	0	0	0	0	0	0	0	1	0	0	0	1	0	0	0	0	0	0	0	1	0
GCA_016484505.1	736	atpA_1-ddl_3-gdh_1-purK_44-gyd_1-pstS_1-adk_1	JAEIMG01	Enterococcus faecium	Dallas 9_1	blank	rectal swab	USA: Dallas	Homo sapiens	2015'	GCA_016484505.1	1	1	0	0	0	0	1	0	0	0	0	1	0	0	0	0	0	0	0	0	0	0	0	0	1	0	0	0	1	0	0	0	0	0	0	0	1	0
GCA_016864255.1	117	atpA_9-ddl_1-gdh_1-purK_1-gyd_1-pstS_1-adk_1	CP046170	Enterococcus faecium	WGS1811-4-7	blank	urine	Norway:bergen	Homo sapiens	2017-02-03'	GCA_016864255.1	1	1	0	0	0	0	1	0	0	0	0	1	0	0	0	0	0	0	0	0	0	0	0	0	0	1	0	0	0	1	0	0	0	0	0	0	0	1
GCA_017301355.1	Unknown	atpA_9-ddl_1-gdh_1-purK_1-#-#-adk_1	CP071275	Enterococcus faecium	AUSMDU00011555	blank	Rectal Swab	Australia	Homo sapiens	2017'	GCA_017301355.1	1	0	0	0	0	0	0	0	0	0	0	1	0	0	0	0	0	0	0	0	0	0	0	0	1	0	0	0	1	0	0	0	0	0	0	0	1	0
GCA_017584065.1	796	atpA_4-ddl_1-gdh_1-purK_1-gyd_1-pstS_20-adk_1	CP071924	Enterococcus faecium	VRE3355	blank	rectal swab	Australia	Homo sapiens	2014'	GCA_017584065.1	1	0	0	0	0	0	0	0	0	0	0	0	0	0	0	0	0	0	0	0	0	0	0	0	0	1	0	0	0	1	0	0	0	0	0	0	0	1
GCA_017603725.1	Unknown	atpA_9-ddl_1-gdh_1-purK_1-#-pstS_1-adk_1	CP071969	Enterococcus faecium	VB13828	blank	blood	India	Homo sapiens	2020'	GCA_017603725.1	1	1	0	0	0	0	1	0	0	0	0	1	0	0	0	0	0	0	0	0	0	0	0	0	1	0	0	0	1	0	0	0	0	0	0	0	1	0
GCA_017815655.1	Unknown	atpA_9-ddl_1-gdh_1-purK_1-#-pstS_1-adk_1	CP072585	Enterococcus faecium	VB12993	blank	blood	India	Homo sapiens	2018'	GCA_017815655.1	1	0	0	0	0	0	1	0	0	0	0	1	0	0	0	0	0	0	0	0	0	0	0	0	1	0	0	0	1	0	0	0	0	0	0	0	1	0
GCA_017815675.1	Unknown	atpA_9-ddl_1-gdh_1-purK_1-#-pstS_1-adk_1	CP072576	Enterococcus faecium	VB3895	blank	blood	India	Homo sapiens	2019'	GCA_017815675.1	1	1	0	0	0	0	1	0	0	0	0	1	0	0	0	0	0	0	0	0	0	0	0	0	1	0	0	0	1	0	0	0	0	0	0	0	1	0
GCA_017815695.1	Unknown	atpA_9-ddl_1-gdh_1-purK_1-#-pstS_1-adk_1	CP072595	Enterococcus faecium	VB976	blank	blood	India	Homo sapiens	2019'	GCA_017815695.1	1	1	0	0	0	0	1	0	0	0	0	1	0	0	0	0	0	0	0	0	0	0	0	0	1	0	0	0	1	0	0	0	0	0	0	0	1	0
GCA_017897965.1	Unknown	atpA_9-ddl_1-gdh_1-purK_1-#-pstS_1-adk_1	CP072740	Enterococcus faecium	VB6171	blank	blood	India	Homo sapiens	2019'	GCA_017897965.1	1	1	0	0	0	0	1	0	0	0	0	1	0	0	0	0	0	0	0	0	0	0	0	0	1	0	0	0	1	0	0	0	0	0	0	0	1	0
GCA_017898005.1	Unknown	atpA_9-ddl_1-gdh_1-purK_1-#-pstS_1-adk_1	CP072729	Enterococcus faecium	VB6521	blank	blood	India	Homo sapiens	2019'	GCA_017898005.1	1	1	0	0	0	0	1	0	0	0	0	1	0	0	0	0	0	0	0	0	0	0	0	0	1	0	0	0	1	0	0	0	0	0	0	0	1	0
GCA_017898025.1	Unknown	atpA_9-ddl_1-gdh_1-purK_1-#-pstS_1-adk_1	CP072716	Enterococcus faecium	VB3378	blank	blood	India	Homo sapiens	2019'	GCA_017898025.1	1	1	0	0	0	0	0	0	0	0	0	1	0	0	0	0	0	0	0	0	0	0	0	0	1	0	0	0	1	0	0	0	0	0	0	0	1	0
GCA_018070705.1	203	atpA_15-ddl_1-gdh_1-purK_1-gyd_1-pstS_20-adk_1	CP027519	Enterococcus faecium	AUSMDU00022387	blank	Knee Swab	Australia	Homo sapiens	2018'	GCA_018070705.1	1	1	0	0	0	0	1	0	0	0	0	0	0	0	0	0	0	0	0	0	0	0	0	0	1	0	0	0	1	0	0	0	0	0	0	0	1	0
GCA_018070725.1	Unknown	atpA_1-ddl_1-gdh_1-purK_1-gyd_1-#-adk_1	JAGQDT01	Enterococcus faecium	AUSMDU00018393	blank	Rectal Swab	Australia	Homo sapiens	2018'	GCA_018070725.1	1	1	0	0	0	0	0	1	0	0	0	1	0	0	0	0	0	0	0	0	0	0	0	0	1	0	0	0	1	0	0	0	0	0	0	0	1	0
GCA_018070765.1	Unknown	atpA_9-ddl_1-gdh_1-purK_1-#-#-adk_1	JAGQDR01	Enterococcus faecium	AUSMDU00017847	blank	swab	Australia	Homo sapiens	2017'	GCA_018070765.1	1	1	0	0	0	0	0	1	0	0	0	1	0	0	0	0	0	0	0	0	0	0	0	0	1	0	0	0	1	0	0	0	0	0	0	0	1	0
GCA_018070785.1	Unknown	atpA_9-ddl_1-gdh_1-purK_1-#-#-adk_1	JAGQDS01	Enterococcus faecium	AUSMDU00017935	blank	Rectal Swab	Australia	Homo sapiens	2018'	GCA_018070785.1	1	1	0	0	0	0	0	1	0	0	0	0	0	0	0	0	0	0	0	0	0	0	0	0	1	0	0	0	1	0	0	0	0	0	0	0	1	0
GCA_018070805.1	Unknown	atpA_1-ddl_1-gdh_1-purK_1-gyd_1-#-adk_1	JAGQDU01	Enterococcus faecium	AUSMDU00011858	blank	Rectal Swab	Australia	Homo sapiens	2018'	GCA_018070805.1	1	1	0	0	0	0	0	1	0	0	0	1	0	0	0	0	0	0	0	0	0	0	0	0	1	0	0	0	1	0	0	0	0	0	0	0	1	0
GCA_018070825.1	Unknown	atpA_1-ddl_1-gdh_1-purK_1-gyd_1-#-adk_1	JAGQDW01	Enterococcus faecium	AUSMDU00010659	blank	Rectal Swab	Australia	Homo sapiens	2017'	GCA_018070825.1	1	1	0	0	0	0	0	1	0	0	0	1	0	0	0	0	0	0	0	0	0	0	0	0	1	0	0	0	1	0	0	0	0	0	0	0	1	0
GCA_018070855.1	Unknown	atpA_9-ddl_1-gdh_1-purK_1-#-pstS_1-adk_1	JAGQDV01	Enterococcus faecium	AUSMDU00010667	blank	Rectal Swab	Australia	Homo sapiens	2017'	GCA_018070855.1	1	0	0	0	0	0	0	0	0	0	0	0	0	0	0	0	0	0	0	0	0	0	0	0	1	0	0	0	1	0	0	0	0	0	0	0	0	0
GCA_018070885.1	203	atpA_15-ddl_1-gdh_1-purK_1-gyd_1-pstS_20-adk_1	CP027519	Enterococcus faecium	AUSMDU00034410	blank	blank	Australia	Homo sapiens	2017'	GCA_018070885.1	1	0	0	0	0	0	1	0	0	0	0	0	0	0	0	0	0	0	0	0	0	0	0	0	1	0	0	0	1	0	0	0	0	0	0	0	1	0
GCA_018070905.1	Unknown	atpA_9-ddl_1-gdh_1-purK_1-#-pstS_1-adk_1	JAGQDZ01	Enterococcus faecium	AUSMDU00034415	blank	blank	Australia	Homo sapiens	2017'	GCA_018070905.1	1	0	0	0	0	0	1	0	0	0	0	1	0	0	0	0	0	0	0	0	0	0	0	0	1	0	0	0	1	0	0	0	0	0	0	0	1	0
GCA_018070925.1	Unknown	atpA_1-ddl_1-gdh_1-purK_1-gyd_1-#-adk_1	JAGQEA01	Enterococcus faecium	AUSMDU00007521	blank	blank	Australia	Homo sapiens	2017'	GCA_018070925.1	1	1	0	0	0	0	0	1	0	0	0	1	0	0	0	0	0	0	0	0	0	0	0	0	1	0	0	0	1	0	0	0	0	0	0	0	1	0
GCA_018070965.1	Unknown	atpA_1-ddl_1-gdh_1-purK_1-gyd_1-#-adk_1	JAGQEB01	Enterococcus faecium	AUSMDU00007499	blank	blank	Australia	Homo sapiens	2017'	GCA_018070965.1	1	1	0	0	0	0	0	1	0	0	0	1	0	0	0	0	0	0	0	0	0	0	0	0	1	0	0	0	1	0	0	0	0	0	0	0	1	0
GCA_018219305.1	664	atpA_1-ddl_2-gdh_1-purK_44-gyd_1-pstS_1-adk_1	CP064423	Enterococcus faecium	PR02648-8	blank	Rectal Swab	USA: Ann Arbor, Michigan	Homo sapiens	2016'	GCA_018219305.1	1	0	0	0	0	0	1	0	0	0	0	1	0	0	0	0	0	0	0	0	0	0	0	0	1	0	0	0	1	0	0	0	0	0	0	0	1	0
GCA_018219325.1	Unknown	atpA_7-ddl_1-gdh_1-purK_1-#-pstS_1-adk_1	CP064431	Enterococcus faecium	PR01996-12	blank	Rectal Swab	USA: Ann Arbor, Michigan	Homo sapiens	2016'	GCA_018219325.1	1	1	0	0	0	0	1	0	0	0	0	1	0	0	0	0	0	0	0	0	0	0	0	0	1	0	0	0	1	0	0	0	0	0	0	0	1	0
GCA_018219345.1	Unknown	atpA_7-ddl_1-gdh_1-purK_1-#-pstS_1-adk_1	CP064442	Enterococcus faecium	PR00859-7	blank	Rectal Swab	USA: Ann Arbor, Michigan	Homo sapiens	2016'	GCA_018219345.1	1	0	0	0	0	0	0	1	0	0	0	1	0	0	0	0	0	0	0	0	0	0	0	0	1	0	0	0	1	0	0	0	0	0	0	0	0	0
GCA_018296025.1	Unknown	atpA_7-ddl_1-gdh_1-purK_1-#-pstS_1-adk_1	CP064452	Enterococcus faecium	PR02395-7	blank	Rectal Swab	USA: Ann Arbor, Michigan	Homo sapiens	2016'	GCA_018296025.1	1	0	0	0	0	0	1	0	0	0	0	0	0	0	0	0	0	0	0	0	0	0	0	0	1	0	0	0	1	0	0	0	0	0	0	0	1	0
GCA_018499785.1	22	atpA_2-ddl_3-gdh_1-purK_2-gyd_1-pstS_1-adk_1	JAHCYY01	Enterococcus faecium	S6	blank	camel milk	Kuwait	blank	2017-10'	GCA_018499785.1	1	0	0	0	0	0	1	0	0	0	0	0	0	1	0	0	0	0	0	0	0	0	0	0	0	0	0	0	0	0	0	0	0	0	0	0	0	0
GCA_018516925.1	Unknown	atpA_9-ddl_1-gdh_1-purK_1-#-pstS_1-adk_1	CP065763	Enterococcus faecium	18-276	blank	Rectal swab	France: Corbeil-Essonnes	Homo sapiens	2018-05'	GCA_018516925.1	1	0	0	0	0	0	0	0	0	0	0	0	0	0	0	0	0	0	0	0	0	0	0	0	1	0	0	0	1	0	0	0	0	0	0	0	1	0
GCA_018517105.1	323	atpA_5-ddl_1-gdh_1-purK_1-gyd_1-pstS_1-adk_1	CP065783	Enterococcus faecium	16-021	blank	Rectal swab	France: Caen	Homo sapiens	2016-02'	GCA_018517105.1	1	0	0	0	0	0	1	0	0	0	0	0	0	1	0	0	0	0	0	0	0	0	0	0	0	1	0	0	0	1	0	0	0	0	0	0	0	1
GCA_018517145.1	Unknown	atpA_7-ddl_1-gdh_1-purK_1-#-pstS_1-adk_1	CP066211	Enterococcus faecium	18-204	blank	Rectal swab	France: Creteil	Homo sapiens	2018-04'	GCA_018517145.1	1	0	0	0	0	0	0	0	0	0	0	0	0	0	0	0	0	0	0	0	0	0	0	0	1	0	0	0	1	0	0	0	0	0	0	0	1	0
GCA_018531525.1	17	atpA_1-ddl_1-gdh_1-purK_1-gyd_1-pstS_1-adk_1	JAHDIX01	Enterococcus faecium	M13340	blank	hospital	Slovakia	Homo sapiens	2020'	GCA_018531525.1	1	1	0	0	0	0	1	0	0	0	0	1	0	0	0	0	0	0	0	0	0	0	0	0	1	0	0	0	1	0	0	0	0	0	0	0	1	0
GCA_018531545.1	Unknown	atpA_9-ddl_1-gdh_1-purK_1-#-pstS_1-adk_1	JAHDIZ01	Enterococcus faecium	K2037	blank	hospital	Slovakia	Homo sapiens	2018'	GCA_018531545.1	1	0	0	0	0	0	1	0	0	0	0	1	0	0	0	0	0	0	0	0	0	0	0	0	1	0	0	0	1	0	0	0	0	0	0	0	1	0
GCA_018531555.1	17	atpA_1-ddl_1-gdh_1-purK_1-gyd_1-pstS_1-adk_1	JAHDIY01	Enterococcus faecium	M13317	blank	hospital	Slovakia	Homo sapiens	2020'	GCA_018531555.1	1	1	0	0	0	0	0	0	0	0	0	0	0	0	0	0	0	0	0	0	0	0	0	0	1	0	0	0	1	0	0	0	0	0	0	0	1	0
GCA_018531585.1	Unknown	atpA_9-ddl_1-gdh_1-purK_1-#-pstS_1-adk_1	JAHDJB01	Enterococcus faecium	VZ1530	blank	hospital	Slovakia	Homo sapiens	2018'	GCA_018531585.1	1	0	0	0	0	0	1	0	0	0	0	1	0	0	0	0	0	0	0	0	0	0	0	0	1	0	0	0	1	0	0	0	0	0	0	0	1	0
GCA_018531605.1	17	atpA_1-ddl_1-gdh_1-purK_1-gyd_1-pstS_1-adk_1	JAHDJC01	Enterococcus faecium	ARO1438	blank	hospital	Slovakia	Homo sapiens	2018'	GCA_018531605.1	1	1	0	0	0	0	1	0	0	0	0	1	0	0	0	0	0	0	0	0	0	0	0	0	1	0	0	0	1	0	0	0	0	0	0	0	1	0
GCA_018531635.1	117	atpA_9-ddl_1-gdh_1-purK_1-gyd_1-pstS_1-adk_1	JAHDJE01	Enterococcus faecium	K4178	blank	hospital	Slovakia	Homo sapiens	2017'	GCA_018531635.1	1	1	0	0	0	0	1	0	0	0	0	1	0	0	0	0	0	0	0	0	0	0	0	0	1	0	0	0	1	0	0	0	0	0	0	0	1	0
GCA_018531665.1	17	atpA_1-ddl_1-gdh_1-purK_1-gyd_1-pstS_1-adk_1	JAHDJD01	Enterococcus faecium	M20887	blank	hospital	Slovakia	Homo sapiens	2018'	GCA_018531665.1	1	0	0	0	0	0	1	0	0	0	0	1	0	0	0	0	0	0	0	0	0	0	0	0	1	0	0	0	1	0	0	0	0	0	0	0	1	0
GCA_018531675.1	17	atpA_1-ddl_1-gdh_1-purK_1-gyd_1-pstS_1-adk_1	JAHDJF01	Enterococcus faecium	VZ914	blank	hospital	Slovakia	Homo sapiens	2017'	GCA_018531675.1	1	1	0	0	0	0	1	0	0	0	0	1	0	0	0	0	0	0	0	0	0	0	0	0	1	0	0	0	1	0	0	0	0	0	0	0	1	0
GCA_018531705.1	Unknown	atpA_9-ddl_1-gdh_1-purK_1-#-pstS_1-adk_1	JAHDJG01	Enterococcus faecium	M17773	blank	hospital	Slovakia	Homo sapiens	2017'	GCA_018531705.1	1	1	0	0	0	0	1	0	0	0	0	1	0	0	0	0	0	0	0	0	0	0	0	0	1	0	0	0	1	0	0	0	0	0	0	0	1	0
GCA_019186655.1	117	atpA_9-ddl_1-gdh_1-purK_1-gyd_1-pstS_1-adk_1	JABBNS01	Enterococcus faecium	KresVRE0001	blank	Screening	Norway: Fredrikstad	Homo sapiens	2017-05-03'	GCA_019186655.1	1	0	0	0	0	0	1	0	0	0	0	1	0	0	0	0	0	0	0	0	0	0	0	0	0	0	1	0	0	0	1	0	0	0	0	0	0	0
GCA_019186715.1	203	atpA_15-ddl_1-gdh_1-purK_1-gyd_1-pstS_20-adk_1	CP027519	Enterococcus faecium	KresVRE0002	blank	Drain liquid UVI	Norway: Trondheim	Homo sapiens	2017-05-03'	GCA_019186715.1	1	1	0	0	0	0	0	0	0	0	0	0	0	0	0	0	0	0	0	0	0	0	0	0	0	0	1	0	0	0	1	0	0	0	0	0	0	0
GCA_019308325.1	Unknown	atpA_9-ddl_1-gdh_1-purK_1-#-pstS_1-adk_1	JAAIYH01	Enterococcus faecium	D2385	blank	rectal swab	Germany: Heidelberg	Homo sapiens	2018-10-08'	GCA_019308325.1	1	0	0	0	0	0	0	0	0	0	0	0	0	0	0	0	0	0	0	0	0	0	0	0	0	1	0	0	0	1	0	0	0	0	0	0	0	1
GCA_019308345.1	117	atpA_9-ddl_1-gdh_1-purK_1-gyd_1-pstS_1-adk_1	JAAIYG01	Enterococcus faecium	D2386	blank	rectal swab	Germany: Heidelberg	Homo sapiens	2018-10-29'	GCA_019308345.1	1	0	0	0	0	0	0	0	0	0	0	0	0	0	0	0	0	0	0	0	0	0	0	0	0	1	0	0	0	1	0	0	0	0	0	0	0	1
GCA_019308405.1	117	atpA_9-ddl_1-gdh_1-purK_1-gyd_1-pstS_1-adk_1	JAAIYJ01	Enterococcus faecium	D2383	blank	rectal swab	Germany: Heidelberg	Homo sapiens	2018-07-20'	GCA_019308405.1	1	0	0	0	0	0	0	0	0	0	0	0	0	0	0	0	0	0	0	0	0	0	0	0	0	1	0	0	0	1	0	0	0	0	0	0	0	1
GCA_019308425.1	117	atpA_9-ddl_1-gdh_1-purK_1-gyd_1-pstS_1-adk_1	JAAIYK01	Enterococcus faecium	D2382	blank	rectal swab	Germany: Heidelberg	Homo sapiens	2018-07-18'	GCA_019308425.1	1	0	0	0	0	0	0	0	0	0	0	0	0	0	0	0	0	0	0	0	0	0	0	0	0	1	0	0	0	1	0	0	0	0	0	0	0	1
GCA_019308445.1	117	atpA_9-ddl_1-gdh_1-purK_1-gyd_1-pstS_1-adk_1	JAAIYI01	Enterococcus faecium	D2384	blank	rectal swab	Germany: Heidelberg	Homo sapiens	2018-10-02'	GCA_019308445.1	1	0	0	0	0	0	0	0	0	0	0	0	0	0	0	0	0	0	0	0	0	0	0	0	0	1	0	0	0	1	0	0	0	0	0	0	0	1
GCA_019308465.1	117	atpA_9-ddl_1-gdh_1-purK_1-gyd_1-pstS_1-adk_1	JAAIYL01	Enterococcus faecium	D2381	blank	rectal swab	Germany: Heidelberg	Homo sapiens	2018-07-18'	GCA_019308465.1	1	0	0	0	0	0	0	0	0	0	0	0	0	0	0	0	0	0	0	0	0	0	0	0	0	1	0	0	0	1	0	0	0	0	0	0	0	1
GCA_019352555.1	78	atpA_15-ddl_1-gdh_1-purK_1-gyd_1-pstS_1-adk_1	JACXKY01	Enterococcus faecium	9604	blank	blank	China: Hangzhou	Homo sapiens	2013'	GCA_019352555.1	1	0	0	0	0	0	1	0	0	0	0	1	0	0	0	0	0	0	0	0	0	0	0	0	1	0	0	0	1	0	0	0	0	0	0	0	1	0
GCA_019352575.1	564	atpA_15-ddl_3-gdh_1-purK_1-gyd_1-pstS_1-adk_1	JACXKZ01	Enterococcus faecium	5743	blank	blank	China: Hangzhou	Homo sapiens	2012'	GCA_019352575.1	1	1	0	0	0	0	1	0	0	0	0	1	0	0	0	0	0	0	0	0	0	0	0	0	1	0	0	0	1	0	0	0	0	0	0	0	1	0
GCA_019352585.1	78	atpA_15-ddl_1-gdh_1-purK_1-gyd_1-pstS_1-adk_1	JACXKW01	Enterococcus faecium	23760	blank	blank	China: Hangzhou	Homo sapiens	2014'	GCA_019352585.1	1	1	0	0	0	0	1	0	0	0	0	1	0	0	0	0	0	0	0	0	0	0	0	0	0	0	0	0	0	0	0	1	0	0	0	0	0	0
GCA_019456485.1	133	atpA_5-ddl_2-gdh_1-purK_9-gyd_1-pstS_14-adk_5	JAFFZQ01	Enterococcus faecium	VBO93	blank	stream surface water	Switzerland: Chaux-de-Fonds	blank	Mar-2020'	GCA_019456485.1	1	0	0	0	0	0	0	0	0	0	0	0	0	0	0	0	0	0	0	0	0	0	0	0	1	0	0	0	1	0	0	0	0	0	0	0	1	0
GCA_019456505.1	133	atpA_5-ddl_2-gdh_1-purK_9-gyd_1-pstS_14-adk_5	JAFFJQ01	Enterococcus faecium	VBR52	blank	stream surface water	Switzerland: Romanshorn	blank	Feb-2020'	GCA_019456505.1	1	0	0	0	0	0	0	0	0	0	0	0	0	0	0	0	0	0	0	0	0	0	0	0	1	0	0	0	1	0	0	0	0	0	0	0	1	0
GCA_019456525.1	133	atpA_5-ddl_2-gdh_1-purK_9-gyd_1-pstS_14-adk_5	JAFFJP01	Enterococcus faecium	VBR63	blank	stream surface water	Switzerland: Dagmersellen	blank	Feb-2020'	GCA_019456525.1	1	0	0	0	0	0	0	0	0	0	0	0	0	0	0	0	0	0	0	0	0	0	0	0	1	0	0	0	1	0	0	0	0	0	0	0	1	0
GCA_019456555.1	133	atpA_5-ddl_2-gdh_1-purK_9-gyd_1-pstS_14-adk_5	CP074106	Enterococcus faecium	VBO96	blank	stream surface water	Switzerland: Kerzers	blank	2020-03'	GCA_019456555.1	1	0	0	0	0	0	0	0	0	0	0	0	0	0	0	0	0	0	0	0	0	0	0	0	1	0	0	0	1	0	0	0	0	0	0	0	1	0
GCA_019456575.1	133	atpA_5-ddl_2-gdh_1-purK_9-gyd_1-pstS_14-adk_5	CP074108	Enterococcus faecium	VBO39	blank	river surface water	Switzerland: Cazis	blank	2020-01'	GCA_019456575.1	1	0	0	0	0	0	0	0	0	0	0	0	0	0	0	0	0	0	0	0	0	0	0	0	1	0	0	0	1	0	0	0	0	0	0	0	1	0
GCA_019456595.1	133	atpA_5-ddl_2-gdh_1-purK_9-gyd_1-pstS_14-adk_5	CP074110	Enterococcus faecium	VBR48	blank	stream surface water	Switzerland: Altstaetten	blank	2020-02'	GCA_019456595.1	1	0	0	0	0	0	0	0	0	0	0	0	0	0	0	0	0	0	0	0	0	0	0	0	1	0	0	0	1	0	0	0	0	0	0	0	1	0
GCA_019780105.1	192	atpA_15-ddl_1-gdh_1-purK_1-gyd_1-pstS_7-adk_1	JAGSXL01	Enterococcus faecium	CAU360	blank	blank	China	Homo sapiens	2019-10-01'	GCA_019780105.1	1	1	0	0	0	0	0	0	0	0	0	1	0	0	0	0	0	0	0	0	0	0	0	0	1	0	0	0	1	0	0	0	0	0	0	0	1	0
GCA_019780125.1	203	atpA_15-ddl_1-gdh_1-purK_1-gyd_1-pstS_20-adk_1	CP027519	Enterococcus faecium	CAU187	blank	blank	China	Homo sapiens	2019-10-01'	GCA_019780125.1	1	0	0	0	0	0	0	0	0	0	0	0	0	0	0	0	0	0	0	0	0	0	0	0	1	0	0	0	1	0	0	0	0	0	0	0	1	0
GCA_019780165.1	192	atpA_15-ddl_1-gdh_1-purK_1-gyd_1-pstS_7-adk_1	JAGSXM01	Enterococcus faecium	CAU359	blank	blank	China: Beijing	Homo sapiens	2019-10-01'	GCA_019780165.1	1	1	0	0	0	0	0	0	0	0	0	1	0	0	0	0	0	0	0	0	0	0	0	0	1	0	0	0	1	0	0	0	0	0	0	0	1	0
GCA_019780225.1	78	atpA_15-ddl_1-gdh_1-purK_1-gyd_1-pstS_1-adk_1	JABEXC01	Enterococcus faecium	CAU374	blank	blank	China	Homo sapiens	2019-10-01'	GCA_019780225.1	1	1	0	0	0	0	0	0	0	0	0	1	0	0	0	0	0	0	0	0	0	0	0	0	1	0	0	0	1	0	0	0	0	0	0	0	1	0
GCA_019780285.1	192	atpA_15-ddl_1-gdh_1-purK_1-gyd_1-pstS_7-adk_1	JABEXD01	Enterococcus faecium	CAU373	blank	blank	China	Homo sapiens	2019-10-01'	GCA_019780285.1	1	1	0	0	0	0	0	0	0	0	0	1	0	0	0	0	0	0	0	0	0	0	0	0	0	0	0	0	0	0	0	1	0	1	0	0	0	0
GCA_019780385.1	203	atpA_15-ddl_1-gdh_1-purK_1-gyd_1-pstS_20-adk_1	CP027519	Enterococcus faecium	CAU369	blank	blank	China	Homo sapiens	2019-10-01'	GCA_019780385.1	1	1	0	0	0	0	0	0	0	0	0	0	0	0	0	0	0	0	0	0	0	0	0	0	1	0	0	0	1	0	0	0	0	0	0	0	1	0
GCA_019780425.1	343	atpA_15-ddl_1-gdh_1-purK_39-gyd_1-pstS_20-adk_1	JABEXL01	Enterococcus faecium	CAU365	blank	blank	China	Homo sapiens	2019-10-01'	GCA_019780425.1	1	1	0	0	0	0	1	0	0	0	0	1	0	0	0	0	0	0	0	0	0	0	0	0	1	0	0	0	1	0	0	0	0	0	0	0	1	0
GCA_019780465.1	343	atpA_15-ddl_1-gdh_1-purK_39-gyd_1-pstS_20-adk_1	JABEXM01	Enterococcus faecium	CAU364	blank	blank	China	Homo sapiens	2019-10-01'	GCA_019780465.1	1	1	0	0	0	0	1	0	0	0	0	1	0	0	0	0	0	0	0	0	0	0	0	0	1	0	0	0	1	0	0	0	0	0	0	0	1	0
GCA_019780485.1	78	atpA_15-ddl_1-gdh_1-purK_1-gyd_1-pstS_1-adk_1	JABEXO01	Enterococcus faecium	CAU362	blank	blank	China	Homo sapiens	2019-10-01'	GCA_019780485.1	1	1	0	0	0	0	1	0	0	0	0	1	0	0	0	0	0	0	0	0	0	0	0	0	1	0	0	0	1	0	0	0	0	0	0	0	1	0
GCA_019841795.1	17	atpA_1-ddl_1-gdh_1-purK_1-gyd_1-pstS_1-adk_1	JAINDI01	Enterococcus faecium	HJP531	blank	urine	China: Shandong	Homo sapiens	2020'	GCA_019841795.1	1	0	0	0	0	0	0	0	0	0	0	1	0	0	0	0	0	0	0	0	0	0	0	0	1	0	0	0	1	0	0	0	0	0	0	0	1	0
GCA_019880125.1	1486	atpA_9-ddl_64-gdh_1-purK_1-gyd_1-pstS_1-adk_1	JAINTP01	Enterococcus faecium	2112-2516	blank	urine	Belgium	Homo sapiens	2021-03-04'	GCA_019880125.1	1	0	0	0	0	0	1	0	0	0	0	1	0	0	0	0	0	0	0	0	0	0	0	0	0	0	0	0	0	0	0	0	1	0	0	1	0	0
GCA_019880145.1	1486	atpA_9-ddl_64-gdh_1-purK_1-gyd_1-pstS_1-adk_1	JAINTO01	Enterococcus faecium	2112-2516-P3	blank	Lab generated	Belgium	blank	blank'	GCA_019880145.1	1	0	0	0	0	0	1	0	0	0	0	1	0	0	0	0	0	0	0	0	0	0	0	0	0	0	0	0	0	0	0	0	1	0	0	1	0	0
GCA_019880155.1	1486	atpA_9-ddl_64-gdh_1-purK_1-gyd_1-pstS_1-adk_1	JAINTN01	Enterococcus faecium	2112-2516-P2	blank	Lab generated	Belgium	blank	blank'	GCA_019880155.1	1	0	0	0	0	0	1	0	0	0	0	1	0	0	0	0	0	0	0	0	0	0	0	0	0	0	0	0	0	0	0	0	1	0	0	1	0	0
GCA_019880185.1	1486	atpA_9-ddl_64-gdh_1-purK_1-gyd_1-pstS_1-adk_1	JAINTM01	Enterococcus faecium	2112-2516-P1	blank	Lab generated	Belgium	blank	blank'	GCA_019880185.1	1	0	0	0	0	0	1	0	0	0	0	1	0	0	0	0	0	0	0	0	0	0	0	0	0	0	0	0	0	0	0	0	1	0	0	1	0	0
GCA_019973595.1	203	atpA_15-ddl_1-gdh_1-purK_1-gyd_1-pstS_20-adk_1	CP027519	Enterococcus faecium	EntfacYE	blank	blank	Iran	blank	blank'	GCA_019973595.1	1	0	0	0	0	0	1	0	0	0	0	0	0	0	0	0	0	0	0	0	0	0	0	0	1	0	0	0	1	0	0	0	0	0	0	0	1	0
GCA_019977495.1	Unknown	atpA_1-#-gdh_1-purK_1-gyd_1-pstS_1-adk_1	AP024836	Enterococcus faecium	AA620	blank	blank	blank	blank	blank'	GCA_019977495.1	1	0	0	0	0	0	0	0	0	0	0	0	0	0	0	0	0	0	0	0	0	0	0	0	0	0	1	0	0	0	1	0	0	0	0	0	0	0
GCA_019977575.1	17	atpA_1-ddl_1-gdh_1-purK_1-gyd_1-pstS_1-adk_1	AP024843	Enterococcus faecium	AA622	blank	blank	blank	blank	blank'	GCA_019977575.1	1	0	0	0	0	0	1	0	0	0	0	0	0	0	0	0	0	0	0	0	0	0	0	0	0	0	1	0	0	0	1	0	0	0	0	0	0	0
GCA_020091325.1	17	atpA_1-ddl_1-gdh_1-purK_1-gyd_1-pstS_1-adk_1	CP083477	Enterococcus faecium	HJP554	blank	blank	China:Shandong	Homo sapiens	2020'	GCA_020091325.1	1	0	0	0	0	0	0	0	0	0	0	1	0	0	0	0	0	0	0	0	0	0	0	0	1	0	0	0	1	0	0	0	0	0	0	0	1	0
GCA_020162155.1	Unknown	atpA_7-ddl_1-gdh_1-purK_1-#-pstS_1-adk_1	CP083919	Enterococcus faecium	blank	blank	Hospitalized patient	Denmark	Homo sapiens	2015'	GCA_020162155.1	1	1	0	0	0	0	1	0	0	0	0	0	0	0	0	0	0	0	0	0	0	0	0	0	1	0	0	0	1	0	0	0	0	0	0	0	1	0
GCA_020162175.1	Unknown	atpA_7-ddl_1-gdh_1-purK_1-#-pstS_1-adk_1	CP083929	Enterococcus faecium	blank	blank	Hospitalized patient	Denmark	Homo sapiens	2015'	GCA_020162175.1	1	1	0	0	0	0	1	0	0	0	0	0	0	0	0	0	0	0	0	0	0	0	0	0	1	0	0	0	1	0	0	0	0	0	0	0	1	0
GCA_020163085.1	Unknown	atpA_15-#-gdh_1-purK_44-gyd_1-pstS_11-adk_1	JAHHVG01	Enterococcus faecium	CL9826	blank	feces	Brazil	Homo sapiens	2015'	GCA_020163085.1	1	0	0	0	0	0	1	0	0	0	0	1	0	0	0	0	0	0	0	0	0	0	0	0	1	0	0	0	1	0	0	0	0	0	0	0	1	0
GCA_020163115.1	844	atpA_15-ddl_2-gdh_1-purK_1-gyd_1-pstS_11-adk_1	JAHHVK01	Enterococcus faecium	CL9406	blank	blood	Brazil	Homo sapiens	2013'	GCA_020163115.1	1	1	0	0	0	0	1	0	0	0	0	1	0	0	0	0	0	0	0	0	0	0	0	0	1	0	0	0	1	0	0	0	0	0	0	0	1	0
GCA_020163135.1	844	atpA_15-ddl_2-gdh_1-purK_1-gyd_1-pstS_11-adk_1	JAHHVL01	Enterococcus faecium	CL9405	blank	blood	Brazil	Homo sapiens	2013'	GCA_020163135.1	1	1	0	0	0	0	1	0	0	0	0	1	0	0	0	0	0	0	0	0	0	0	0	0	1	0	0	0	1	0	0	0	0	0	0	0	1	0
GCA_020163145.1	844	atpA_15-ddl_2-gdh_1-purK_1-gyd_1-pstS_11-adk_1	JAHHVM01	Enterococcus faecium	CL9388	blank	feces	Brazil	Homo sapiens	2013'	GCA_020163145.1	1	1	0	0	0	0	1	0	0	0	0	1	0	0	0	0	0	0	0	0	0	0	0	0	1	0	0	0	1	0	0	0	0	0	0	0	1	0
GCA_020163335.1	412	atpA_15-ddl_1-gdh_1-purK_44-gyd_1-pstS_20-adk_1	JAHHVV01	Enterococcus faecium	CL8324	blank	urine	Brazil	Homo sapiens	2009'	GCA_020163335.1	1	1	0	0	0	0	0	0	0	0	0	0	0	0	0	0	0	0	0	0	0	0	0	0	1	0	0	0	1	0	0	0	0	0	0	0	1	0
GCA_020163375.1	78	atpA_15-ddl_1-gdh_1-purK_1-gyd_1-pstS_1-adk_1	JAHHVZ01	Enterococcus faecium	CL7611	blank	Ulcer	Brazil	Homo sapiens	2007'	GCA_020163375.1	1	1	0	0	0	0	1	0	0	0	0	1	0	0	0	0	0	0	0	0	0	0	0	0	1	0	0	0	1	0	0	0	0	0	0	0	1	0
GCA_020163415.1	78	atpA_15-ddl_1-gdh_1-purK_1-gyd_1-pstS_1-adk_1	JAHHVY01	Enterococcus faecium	CL7720b	blank	Wound secretion	Brazil	Homo sapiens	2007'	GCA_020163415.1	1	1	0	0	0	0	1	0	0	0	0	1	0	0	0	0	0	0	0	0	0	0	0	0	1	0	0	0	1	0	0	0	0	0	0	0	1	0
GCA_020163435.1	78	atpA_15-ddl_1-gdh_1-purK_1-gyd_1-pstS_1-adk_1	JAHHWA01	Enterococcus faecium	CL7448	blank	feces	Brazil	Homo sapiens	2007'	GCA_020163435.1	1	1	0	0	0	0	0	0	0	0	0	1	0	0	0	0	0	0	0	0	0	0	0	0	1	0	0	0	1	0	0	0	0	0	0	0	1	0
GCA_020163455.1	78	atpA_15-ddl_1-gdh_1-purK_1-gyd_1-pstS_1-adk_1	JAHHWB01	Enterococcus faecium	CL7435	blank	blood	Brazil	Homo sapiens	2007'	GCA_020163455.1	1	1	0	0	0	0	1	0	0	0	0	1	0	0	0	0	0	0	0	0	0	0	0	0	1	0	0	0	1	0	0	0	0	0	0	0	1	0
GCA_020163475.1	78	atpA_15-ddl_1-gdh_1-purK_1-gyd_1-pstS_1-adk_1	JAHHWC01	Enterococcus faecium	CL7153	blank	feces	Brazil	Homo sapiens	2006'	GCA_020163475.1	1	1	0	0	0	0	1	0	0	0	0	1	0	0	0	0	0	0	0	0	0	0	0	0	1	0	0	0	1	0	0	0	0	0	0	0	1	0
GCA_020163495.1	78	atpA_15-ddl_1-gdh_1-purK_1-gyd_1-pstS_1-adk_1	JAHHWE01	Enterococcus faecium	CL7093	blank	urine	Brazil	Homo sapiens	2006'	GCA_020163495.1	1	1	0	0	0	0	1	0	0	0	0	1	0	0	0	0	0	0	0	0	0	0	0	0	1	0	0	0	1	0	0	0	0	0	0	0	1	0
GCA_020163535.1	78	atpA_15-ddl_1-gdh_1-purK_1-gyd_1-pstS_1-adk_1	JAHHWG01	Enterococcus faecium	CL7045	blank	blood	Brazil	Homo sapiens	2006'	GCA_020163535.1	1	1	0	0	0	0	1	0	0	0	0	1	0	0	0	0	0	0	0	0	0	0	0	0	1	0	0	0	1	0	0	0	0	0	0	0	1	0
GCA_020163575.1	78	atpA_15-ddl_1-gdh_1-purK_1-gyd_1-pstS_1-adk_1	JAHHWI01	Enterococcus faecium	CL6941	blank	feces	Brazil	Homo sapiens	2005'	GCA_020163575.1	1	1	0	0	0	0	1	0	0	0	0	1	0	0	0	0	0	0	0	0	0	0	0	0	1	0	0	0	1	0	0	0	0	0	0	0	1	0
GCA_020163605.1	78	atpA_15-ddl_1-gdh_1-purK_1-gyd_1-pstS_1-adk_1	JAHHWK01	Enterococcus faecium	CL6787	blank	feces	Brazil	Homo sapiens	2005'	GCA_020163605.1	1	1	0	0	0	0	1	0	0	0	0	1	0	0	0	0	0	0	0	0	0	0	0	0	1	0	0	0	1	0	0	0	0	0	0	0	1	0
GCA_020163615.1	78	atpA_15-ddl_1-gdh_1-purK_1-gyd_1-pstS_1-adk_1	JAHHWH01	Enterococcus faecium	CL6959	blank	urine	Brazil	Homo sapiens	2005'	GCA_020163615.1	1	1	0	0	0	0	1	0	0	0	0	1	0	0	0	0	0	0	0	0	0	0	0	0	1	0	0	0	1	0	0	0	0	0	0	0	1	0
GCA_020176925.1	117	atpA_9-ddl_1-gdh_1-purK_1-gyd_1-pstS_1-adk_1	JAGUQS01	Enterococcus faecium	C2	blank	blood	Netherlands	Homo sapiens	2012-03-18'	GCA_020176925.1	1	0	0	0	0	0	1	0	0	0	0	1	0	0	0	0	0	0	0	0	0	0	0	0	0	1	0	0	0	1	0	0	0	0	0	0	0	1
GCA_020178155.1	117	atpA_9-ddl_1-gdh_1-purK_1-gyd_1-pstS_1-adk_1	JAGUQT01	Enterococcus faecium	C6	blank	blood	Netherlands	Homo sapiens	2012-07-07'	GCA_020178155.1	1	0	0	0	0	0	1	0	0	0	0	1	0	0	0	0	0	0	0	0	0	0	0	0	0	1	0	0	0	1	0	0	0	0	0	0	0	1
GCA_020645895.1	17	atpA_1-ddl_1-gdh_1-purK_1-gyd_1-pstS_1-adk_1	JAINDG01	Enterococcus faecium	HJP554	blank	urine	China: Shandong	Homo sapiens	2020'	GCA_020645895.1	1	0	0	0	0	0	0	0	0	0	0	1	0	0	0	0	0	0	0	0	0	0	0	0	1	0	0	0	1	0	0	0	0	0	0	0	1	0
GCA_020736585.1	Unknown	atpA_9-ddl_5-gdh_1-purK_1-#-pstS_1-adk_3	CP085896	Enterococcus faecium	SC1762	blank	blank	China:wenzhou	Homo sapiens	2018'	GCA_020736585.1	1	1	0	0	0	0	0	0	0	0	0	1	0	0	0	0	0	0	0	0	0	0	0	0	1	0	0	0	1	0	0	0	0	0	0	0	1	0
GCA_020736625.1	Unknown	atpA_9-ddl_5-gdh_1-purK_1-#-pstS_1-adk_3	CP085908	Enterococcus faecium	SC1762-D	blank	blank	China:wenzhou	Homo sapiens	2018'	GCA_020736625.1	1	1	0	0	0	0	0	0	0	0	0	1	0	0	0	0	0	0	0	0	0	0	0	0	1	0	0	0	1	0	0	0	0	0	0	0	1	0
GCA_021172105.3	Unknown	atpA_1-ddl_1-gdh_1-purK_150-gyd_1-#-adk_1	CP092378	Enterococcus faecium	V13-21-E11-012-001	blank	blank	South Korea: Daegu	dog	2021-01-05'	GCA_021172105.3	1	0	0	0	0	0	0	1	0	0	0	1	0	0	0	0	0	0	0	0	0	0	0	0	1	0	0	0	1	0	0	0	0	0	0	0	1	0
GCA_021228615.1	584	atpA_1-ddl_1-gdh_1-purK_44-gyd_1-pstS_1-adk_1	CP089324	Enterococcus faecium	NMVRE-001	blank	blood	USA: Chicago, Illinois	Homo sapiens	2021-02'	GCA_021228615.1	1	0	0	0	0	0	1	0	0	0	0	1	0	0	0	0	0	0	0	0	0	0	0	0	1	0	0	0	1	0	0	0	0	0	0	0	1	0
GCA_021311015.1	Unknown	atpA_9-ddl_1-gdh_1-purK_1-#-pstS_1-adk_1	JAJTOK01	Enterococcus faecium	17-180	blank	Rectal swab	Reunion: Saint-Pierre	Homo sapiens	2017-03-10'	GCA_021311015.1	1	0	0	0	0	0	0	0	0	0	0	0	0	0	0	0	0	0	0	0	0	0	0	0	1	0	0	0	1	0	0	0	0	0	0	0	1	0
GCA_021311035.1	Unknown	atpA_9-ddl_1-gdh_1-purK_1-#-pstS_1-adk_1	JAJTOJ01	Enterococcus faecium	18-190	blank	Rectal swab	Reunion: Sainte-Clotilde	Homo sapiens	2018-04-04'	GCA_021311035.1	1	0	0	0	0	0	1	0	0	0	0	0	0	0	0	0	0	0	0	0	0	0	0	0	1	0	0	0	1	0	0	0	0	0	0	0	1	0
GCA_021311055.1	2086	atpA_11-ddl_1-gdh_1-purK_1-gyd_1-pstS_1-adk_1	JAJTOL01	Enterococcus faecium	17-040	blank	Peritoneal fluid	Reunion: Saint-Denis	Homo sapiens	2017-01-18'	GCA_021311055.1	1	1	0	0	0	0	1	0	0	0	0	1	0	0	0	0	0	0	0	0	0	0	0	0	1	0	0	0	1	0	0	0	0	0	0	0	1	0
GCA_021311075.1	5	atpA_5-ddl_2-gdh_1-purK_9-gyd_1-pstS_1-adk_5	JAJTOM01	Enterococcus faecium	15-196	blank	Rectal swab	Reunion: Saint-Denis	Homo sapiens	2015-05-11'	GCA_021311075.1	1	0	0	0	0	0	0	0	0	0	0	0	0	0	0	0	0	0	0	0	0	0	0	0	1	0	0	0	1	0	0	0	0	0	0	0	1	0
GCA_021311095.1	Unknown	atpA_70-ddl_1-gdh_1-purK_1-#-pstS_1-adk_1	JAJTOE01	Enterococcus faecium	19-185	blank	Rectal swab	Reunion: Saint-Denis	Homo sapiens	2019-02-01'	GCA_021311095.1	1	1	0	0	0	0	0	0	0	0	0	0	0	0	0	0	0	0	0	0	0	0	0	0	1	0	0	0	1	0	0	0	0	0	0	0	1	0
GCA_021311125.1	Unknown	atpA_70-ddl_1-gdh_1-purK_1-#-pstS_1-adk_1	JAJTOG01	Enterococcus faecium	19-183	blank	Rectal swab	Reunion: Saint-Denis	Homo sapiens	2019-01-30'	GCA_021311125.1	1	1	0	0	0	0	0	0	0	0	0	0	0	0	0	0	0	0	0	0	0	0	0	0	1	0	0	0	1	0	0	0	0	0	0	0	1	0
GCA_021311135.1	Unknown	atpA_70-ddl_1-gdh_1-purK_1-#-pstS_1-adk_1	JAJTOH01	Enterococcus faecium	18-562	blank	Rectal swab	Reunion: Sainte-Clotilde	Homo sapiens	2018-09-23'	GCA_021311135.1	1	0	0	0	0	0	0	0	0	0	0	1	0	0	0	0	0	0	0	0	0	0	0	0	1	0	0	0	1	0	0	0	0	0	0	0	1	0
GCA_021311175.1	Unknown	atpA_70-ddl_1-gdh_1-purK_1-#-pstS_1-adk_1	JAJTOD01	Enterococcus faecium	19-186	blank	Rectal swab	Reunion: Saint-Denis	Homo sapiens	2019-02-01'	GCA_021311175.1	1	1	0	0	0	0	0	0	0	0	0	0	0	0	0	0	0	0	0	0	0	0	0	0	1	0	0	0	1	0	0	0	0	0	0	0	1	0
GCA_021311255.1	5	atpA_5-ddl_2-gdh_1-purK_9-gyd_1-pstS_1-adk_5	JAJTOI01	Enterococcus faecium	18-492	blank	Rectal swab	Reunion: Saint-Denis	Homo sapiens	2018-08-19'	GCA_021311255.1	1	0	0	0	0	0	0	0	0	0	0	0	0	0	0	0	0	0	0	0	0	0	0	0	1	0	0	0	1	0	0	0	0	0	0	0	1	0
GCA_021311275.1	Unknown	atpA_70-ddl_1-gdh_1-purK_1-#-pstS_1-adk_1	JAJTOB01	Enterococcus faecium	19-287	blank	Rectal swab	Reunion: Saint-Denis	Homo sapiens	2019-02-07'	GCA_021311275.1	1	1	0	0	0	0	0	0	0	0	0	0	0	0	0	0	0	0	0	0	0	0	0	0	1	0	0	0	1	0	0	0	0	0	0	0	1	0
GCA_021311315.1	Unknown	atpA_70-ddl_1-gdh_1-purK_1-#-pstS_1-adk_1	JAJTOA01	Enterococcus faecium	19-288	blank	Rectal swab	Reunion: Saint-Denis	Homo sapiens	2019-02-11'	GCA_021311315.1	1	1	0	0	0	0	0	0	0	0	0	0	0	0	0	0	0	0	0	0	0	0	0	0	1	0	0	0	1	0	0	0	0	0	0	0	1	0
GCA_021311335.1	Unknown	atpA_70-ddl_1-gdh_1-purK_1-#-pstS_1-adk_1	JAJTOF01	Enterococcus faecium	19-184	blank	Rectal swab	Reunion: Saint-Denis	Homo sapiens	2019-01-30'	GCA_021311335.1	1	1	0	0	0	0	0	0	0	0	0	0	0	0	0	0	0	0	0	0	0	0	0	0	1	0	0	0	1	0	0	0	0	0	0	0	1	0
GCA_021311355.1	1498	atpA_9-ddl_2-gdh_24-purK_6-gyd_1-pstS_1-adk_5	JAJTON01	Enterococcus faecium	15-024	blank	Rectal swab	Reunion: Saint-Pierre	Homo sapiens	2015-01-13'	GCA_021311355.1	1	1	0	0	0	0	1	0	0	0	0	1	0	0	0	0	0	0	0	0	0	0	0	0	1	0	0	0	1	0	0	0	0	0	0	0	1	0
GCA_021311495.1	Unknown	atpA_70-ddl_1-gdh_1-purK_1-#-pstS_1-adk_1	JAJTNY01	Enterococcus faecium	19-611	blank	Rectal swab	Reunion: Saint-Denis	Homo sapiens	2019-02-15'	GCA_021311495.1	1	1	0	0	0	0	0	0	0	0	0	0	0	0	0	0	0	0	0	0	0	0	0	0	1	0	0	0	1	0	0	0	0	0	0	0	1	0
GCA_021713095.1	192	atpA_15-ddl_1-gdh_1-purK_1-gyd_1-pstS_7-adk_1	CP091306	Enterococcus faecium	UK043	blank	blank	Germany	Homo sapiens	2018-06-17'	GCA_021713095.1	1	0	0	0	0	0	1	0	0	0	0	1	0	0	0	0	0	0	0	0	0	0	0	0	0	1	0	0	0	1	0	0	0	0	0	0	0	1
GCA_021738845.1	Unknown	atpA_9-ddl_1-gdh_1-purK_1-#-pstS_1-adk_1	JAKKQM01	Enterococcus faecium	Sample_17	blank	blood	Ireland: Dublin	Homo sapiens	2019'	GCA_021738845.1	1	0	0	0	0	0	0	0	0	0	0	0	0	0	0	0	0	0	0	0	0	0	0	0	1	0	0	0	1	0	0	0	0	0	0	0	1	0
GCA_021738885.1	Unknown	atpA_9-ddl_1-gdh_1-purK_1-#-pstS_1-adk_1	JAKKQW01	Enterococcus faecium	Sample_7	blank	blood	Ireland: Dublin	Homo sapiens	2019'	GCA_021738885.1	1	1	0	0	0	0	1	0	0	0	0	1	0	0	0	0	0	0	0	0	0	0	0	0	1	0	0	0	1	0	0	0	0	0	0	0	1	0
GCA_021738895.1	Unknown	atpA_9-ddl_1-gdh_1-purK_1-#-pstS_1-adk_1	JAKKQO01	Enterococcus faecium	Sample_15	blank	blood	Ireland: Dublin	Homo sapiens	2019'	GCA_021738895.1	1	1	0	0	0	0	1	0	0	0	0	1	0	0	0	0	0	0	0	0	0	0	0	0	1	0	0	0	1	0	0	0	0	0	0	0	1	0
GCA_021738925.1	Unknown	atpA_9-ddl_1-gdh_1-purK_1-#-pstS_1-adk_1	JAKKQP01	Enterococcus faecium	Sample_14	blank	blood	Ireland: Dublin	Homo sapiens	2019'	GCA_021738925.1	1	1	0	0	0	0	0	0	0	0	0	0	0	0	0	0	0	0	0	0	0	0	0	0	1	0	0	0	1	0	0	0	0	0	0	0	1	0
GCA_021738985.1	Unknown	atpA_9-ddl_1-gdh_1-purK_1-#-pstS_1-adk_1	JAKKQR01	Enterococcus faecium	Sample_12	blank	blood	Ireland: Dublin	Homo sapiens	2019'	GCA_021738985.1	1	1	0	0	0	0	0	0	0	0	0	0	0	0	0	0	0	0	0	0	0	0	0	0	1	0	0	0	1	0	0	0	0	0	0	0	1	0
GCA_021739075.1	Unknown	atpA_9-ddl_1-gdh_1-purK_1-#-pstS_1-adk_1	JAKKQZ01	Enterococcus faecium	Sample_4	blank	blood	Ireland: Dublin	Homo sapiens	2019'	GCA_021739075.1	1	0	0	0	0	0	0	0	0	0	0	0	0	0	0	0	0	0	0	0	0	0	0	0	1	0	0	0	1	0	0	0	0	0	0	0	1	0
GCA_021739105.1	Unknown	atpA_9-ddl_1-gdh_1-purK_1-#-pstS_1-adk_1	JAKKRB01	Enterococcus faecium	Sample_2	blank	blood	Ireland: Dublin	Homo sapiens	2019'	GCA_021739105.1	1	1	0	0	0	0	0	0	0	0	0	0	0	0	0	0	0	0	0	0	0	0	0	0	1	0	0	0	1	0	0	0	0	0	0	0	1	0
GCA_021739185.1	Unknown	atpA_9-ddl_1-gdh_1-purK_1-#-pstS_1-adk_1	JAKKQF01	Enterococcus faecium	Sample_24	blank	blood	Ireland: Dublin	Homo sapiens	2019'	GCA_021739185.1	1	1	0	0	0	0	0	0	0	0	0	0	0	0	0	0	0	0	0	0	0	0	0	0	1	0	0	0	1	0	0	0	0	0	0	0	1	0
GCA_021739205.1	202	atpA_1-ddl_1-gdh_1-purK_1-gyd_1-pstS_7-adk_1	JAKKQD01	Enterococcus faecium	Sample_26	blank	blood	Ireland: Dublin	Homo sapiens	2019'	GCA_021739205.1	1	0	0	0	0	0	1	0	0	0	0	0	0	0	0	0	0	0	0	0	0	0	0	0	1	0	0	0	1	0	0	0	0	0	0	0	1	0
GCA_021739225.1	Unknown	atpA_9-ddl_1-gdh_1-purK_1-#-pstS_1-adk_1	JAKKQE01	Enterococcus faecium	Sample_25	blank	blood	Ireland: Dublin	Homo sapiens	2019'	GCA_021739225.1	1	1	0	0	0	0	0	0	0	0	0	0	0	0	0	0	0	0	0	0	0	0	0	0	1	0	0	0	1	0	0	0	0	0	0	0	1	0
GCA_021739245.1	Unknown	atpA_9-ddl_146-gdh_1-purK_1-#-pstS_1-adk_1	JAKKQH01	Enterococcus faecium	Sample_22	blank	blood	Ireland: Dublin	Homo sapiens	2019'	GCA_021739245.1	1	1	0	0	0	0	0	0	0	0	0	0	0	0	0	0	0	0	0	0	0	0	0	0	1	0	0	0	1	0	0	0	0	0	0	0	1	0
GCA_021739255.1	Unknown	atpA_9-ddl_1-gdh_1-purK_1-#-pstS_7-adk_1	JAKKQG01	Enterococcus faecium	Sample_23	blank	blood	Ireland: Dublin	Homo sapiens	2019'	GCA_021739255.1	1	1	0	0	0	0	1	0	0	0	0	1	0	0	0	0	0	0	0	0	0	0	0	0	1	0	0	0	1	0	0	0	0	0	0	0	1	0
GCA_021739305.1	Unknown	atpA_9-#-gdh_1-purK_1-gyd_1-pstS_1-adk_1	JAKKQV01	Enterococcus faecium	Sample_8	blank	blood	Ireland: Dublin	Homo sapiens	2019'	GCA_021739305.1	1	0	0	0	0	0	1	0	0	0	0	1	0	0	0	0	0	0	0	0	0	0	0	0	1	0	0	0	1	0	0	0	0	0	0	0	1	0
GCA_021739335.1	Unknown	atpA_9-ddl_1-gdh_1-purK_1-#-pstS_1-adk_1	JAKKQK01	Enterococcus faecium	Sample_19	blank	blood	Ireland: Dublin	Homo sapiens	2019'	GCA_021739335.1	1	1	0	0	0	0	0	0	0	0	0	0	0	0	0	0	0	0	0	0	0	0	0	0	1	0	0	0	1	0	0	0	0	0	0	0	1	0
GCA_021739425.1	Unknown	atpA_9-ddl_1-gdh_1-purK_1-#-pstS_1-adk_1	JAKKQL01	Enterococcus faecium	Sample_18	blank	blood	Ireland: Dublin	Homo sapiens	2019'	GCA_021739425.1	1	0	0	0	0	0	1	0	0	0	0	0	0	1	0	0	0	0	0	0	0	0	0	0	1	0	0	0	1	0	0	0	0	0	0	0	1	0
GCA_021899455.1	Unknown	atpA_9-ddl_1-gdh_1-purK_1-#-pstS_1-adk_1	CP091581	Enterococcus faecium	UK040	blank	blank	Germany	Homo sapiens	2018-02-18'	GCA_021899455.1	1	0	0	0	0	0	0	0	0	0	0	0	0	0	0	0	0	0	0	0	0	0	0	0	1	0	0	0	1	0	0	0	0	0	0	0	1	0
GCA_022509595.1	17	atpA_1-ddl_1-gdh_1-purK_1-gyd_1-pstS_1-adk_1	JAJAOI01	Enterococcus faecium	QAUEFNA17	blank	Dahi fermented milk product	Pakistan: Islamabad	blank	2018-01-01/2021-01-01'	GCA_022509595.1	1	1	0	0	0	0	1	0	0	0	0	1	0	0	0	0	0	0	0	0	0	0	0	0	1	0	0	0	1	0	0	0	0	0	0	0	1	0
GCA_022647825.1	736	atpA_1-ddl_3-gdh_1-purK_44-gyd_1-pstS_1-adk_1	CP076476	Enterococcus faecium	UAMS_EF58	blank	blood	USA:Little Rock	Homo sapiens	2019-04-03'	GCA_022647825.1	1	1	0	0	0	0	0	0	0	0	0	0	0	0	0	0	0	0	0	0	0	0	0	0	1	0	0	0	1	0	0	0	0	0	0	0	1	0
GCA_022647945.1	736	atpA_1-ddl_3-gdh_1-purK_44-gyd_1-pstS_1-adk_1	CP076482	Enterococcus faecium	UAMS_EF57	blank	blood	USA:Little Rock	Homo sapiens	2019-04-02'	GCA_022647945.1	1	1	0	0	0	0	1	0	0	0	0	1	0	0	0	0	0	0	0	0	0	0	0	0	1	0	0	0	1	0	0	0	0	0	0	0	1	0
GCA_022648125.1	736	atpA_1-ddl_3-gdh_1-purK_44-gyd_1-pstS_1-adk_1	CP076487	Enterococcus faecium	UAMS_EF55	blank	blood	USA:Little Rock	Homo sapiens	2019-04-01'	GCA_022648125.1	1	1	0	0	0	0	1	0	0	0	0	1	0	0	0	0	0	0	0	0	0	0	0	0	1	0	0	0	1	0	0	0	0	0	0	0	1	0
GCA_022691445.1	280	atpA_1-ddl_3-gdh_1-purK_1-gyd_1-pstS_1-adk_1	CP092573	Enterococcus faecium	VRE-WC072	blank	urine	USA	Homo sapiens	2004-04-20'	GCA_022691445.1	1	0	0	0	0	0	1	0	0	0	0	1	0	0	0	0	0	0	0	0	0	0	0	0	1	0	0	0	1	0	0	0	0	0	0	0	1	0
GCA_022693745.1	280	atpA_1-ddl_3-gdh_1-purK_1-gyd_1-pstS_1-adk_1	CP092586	Enterococcus faecium	VRE-WC084	blank	urine	USA	Homo sapiens	2004-04-20'	GCA_022693745.1	1	0	0	0	0	0	1	0	0	0	0	1	0	0	0	0	0	0	0	0	0	0	0	0	1	0	0	0	1	0	0	0	0	0	0	0	1	0
GCA_022699545.1	17	atpA_1-ddl_1-gdh_1-purK_1-gyd_1-pstS_1-adk_1	CP093956	Enterococcus faecium	NY11067	blank	urine	China: Shandong	Homo sapiens	2020'	GCA_022699545.1	1	1	0	0	0	0	0	0	0	0	0	1	0	0	0	0	0	0	0	0	0	0	0	0	1	0	0	0	1	0	0	0	0	0	0	0	1	0
GCA_022699565.1	17	atpA_1-ddl_1-gdh_1-purK_1-gyd_1-pstS_1-adk_1	CP093952	Enterococcus faecium	NY11066	blank	sanies	China: Shandong	Homo sapiens	2020'	GCA_022699565.1	1	1	0	0	0	0	0	0	0	0	0	1	0	0	0	0	0	0	0	0	0	0	0	0	1	0	0	0	1	0	0	0	0	0	0	0	1	0
GCA_022749455.1	192	atpA_15-ddl_1-gdh_1-purK_1-gyd_1-pstS_7-adk_1	CP094236	Enterococcus faecium	NY13320	blank	blank	blank	Homo sapiens	blank'	GCA_022749455.1	1	0	0	0	0	0	0	0	0	0	1	1	0	0	0	0	0	0	0	0	0	0	0	0	1	0	0	0	1	0	0	0	0	0	0	0	1	0
GCA_022758265.1	192	atpA_15-ddl_1-gdh_1-purK_1-gyd_1-pstS_7-adk_1	JALEAL01	Enterococcus faecium	NY13320	blank	blank	blank	Homo sapiens	blank'	GCA_022758265.1	1	0	0	0	0	0	0	0	0	0	1	1	0	0	0	0	0	0	0	0	0	0	0	0	1	0	0	0	1	0	0	0	0	0	0	0	1	0
GCA_022809215.1	Unknown	atpA_1-ddl_1-gdh_1-purK_1-gyd_1-#-adk_1	JALGIQ01	Enterococcus faecium	MRSN563059	blank	other	USA: Texas	Homo sapiens	2018-03-27'	GCA_022809215.1	1	1	0	0	0	0	0	1	0	0	0	1	0	0	0	0	0	0	0	0	0	0	0	0	1	0	0	0	1	0	0	0	0	0	0	0	1	0
GCA_022809225.1	Unknown	atpA_1-ddl_1-gdh_1-purK_1-gyd_1-#-adk_1	JALGIR01	Enterococcus faecium	MRSN560201	blank	muscle	USA: Hawaii	Homo sapiens	2018-03-22'	GCA_022809225.1	1	1	0	0	0	0	0	1	0	0	0	1	0	0	0	0	0	0	0	0	0	0	0	0	1	0	0	0	1	0	0	0	0	0	0	0	1	0
GCA_022809255.1	Unknown	atpA_1-ddl_1-gdh_1-purK_1-gyd_1-#-adk_1	JALGIS01	Enterococcus faecium	MRSN911919	blank	urine	USA: Hawaii	Homo sapiens	2021-05-29'	GCA_022809255.1	1	1	0	0	0	0	0	0	0	0	0	1	0	0	0	0	0	0	0	0	0	0	0	0	1	0	0	0	1	0	0	0	0	0	0	0	1	0
GCA_022809275.1	Unknown	atpA_1-ddl_1-gdh_1-purK_1-gyd_1-#-adk_1	JALGIT01	Enterococcus faecium	MRSN800552	blank	blood	USA: Hawaii	Homo sapiens	2020-07-29'	GCA_022809275.1	1	1	0	0	0	0	0	1	0	0	0	1	0	0	0	0	0	0	0	0	0	0	0	0	1	0	0	0	1	0	0	0	0	0	0	0	1	0
GCA_022809295.1	Unknown	atpA_1-ddl_1-gdh_1-purK_1-gyd_1-#-adk_1	JALGIU01	Enterococcus faecium	MRSN563040	blank	other	USA: Texas	Homo sapiens	2018-03-27'	GCA_022809295.1	1	1	0	0	0	0	1	1	0	0	0	1	0	0	0	0	0	0	0	0	0	0	0	0	1	0	0	0	1	0	0	0	0	0	0	0	1	0
GCA_022844735.1	117	atpA_9-ddl_1-gdh_1-purK_1-gyd_1-pstS_1-adk_1	JAFBIA01	Enterococcus faecium	P96Iso2	blank	blood culture	Germany: Heidelberg	Homo sapiens	Jun-2019'	GCA_022844735.1	1	0	0	0	0	0	0	0	0	0	0	0	0	0	0	0	0	0	0	0	0	0	0	0	0	1	0	0	0	1	0	0	0	0	0	0	0	1
GCA_022844745.1	Unknown	atpA_9-ddl_1-gdh_1-purK_1-#-pstS_1-adk_1	JAFBIB01	Enterococcus faecium	P80Iso2	blank	blood culture	Germany: Heidelberg	Homo sapiens	Feb-2019'	GCA_022844745.1	1	0	0	0	0	0	0	0	0	0	0	0	0	0	0	0	0	0	0	0	0	0	0	0	0	1	0	0	0	1	0	0	0	0	0	0	0	1
GCA_022844785.1	117	atpA_9-ddl_1-gdh_1-purK_1-gyd_1-pstS_1-adk_1	JAFBHY01	Enterococcus faecium	P89Iso1	blank	rectal swab	Germany: Heidelberg	Homo sapiens	Apr-2019'	GCA_022844785.1	1	0	0	0	0	0	1	0	0	0	0	1	0	0	0	0	0	0	0	0	0	0	0	0	0	1	0	0	0	1	0	0	0	0	0	0	0	1
GCA_022844815.1	117	atpA_9-ddl_1-gdh_1-purK_1-gyd_1-pstS_1-adk_1	JAFBHZ01	Enterococcus faecium	P91Iso2	blank	blood culture	Germany: Heidelberg	Homo sapiens	May-2019'	GCA_022844815.1	1	0	0	0	0	0	0	0	0	0	0	0	0	0	0	0	0	0	0	0	0	0	0	0	0	1	0	0	0	1	0	0	0	0	0	0	0	1
GCA_022844835.1	Unknown	atpA_9-ddl_1-gdh_1-purK_1-#-pstS_1-adk_1	JAFBHX01	Enterococcus faecium	P87Iso1	blank	rectal swab	Germany: Heidelberg	Homo sapiens	Apr-2019'	GCA_022844835.1	1	0	0	0	0	0	0	0	0	0	0	0	0	0	0	0	0	0	0	0	0	0	0	0	0	1	0	0	0	1	0	0	0	0	0	0	0	1
GCA_022844855.1	117	atpA_9-ddl_1-gdh_1-purK_1-gyd_1-pstS_1-adk_1	JAFBHW01	Enterococcus faecium	P86Iso1	blank	rectal swab	Germany: Heidelberg	Homo sapiens	Mar-2019'	GCA_022844855.1	1	0	0	0	0	0	0	1	0	0	0	0	0	0	0	0	0	0	0	0	0	0	0	0	0	1	0	0	0	1	0	0	0	0	0	0	0	1
GCA_022844895.1	117	atpA_9-ddl_1-gdh_1-purK_1-gyd_1-pstS_1-adk_1	JAFBHU01	Enterococcus faecium	P76Iso1	blank	blood culture	Germany: Heidelberg	Homo sapiens	Dec-2019'	GCA_022844895.1	1	0	0	0	0	0	0	0	0	0	0	0	0	0	0	0	0	0	0	0	0	0	0	0	0	1	0	0	0	1	0	0	0	0	0	0	0	1
GCA_022844935.1	117	atpA_9-ddl_1-gdh_1-purK_1-gyd_1-pstS_1-adk_1	JAFBHS01	Enterococcus faecium	P76Iso2	blank	blood culture	Germany: Heidelberg	Homo sapiens	Dec-2019'	GCA_022844935.1	1	0	0	0	0	0	0	0	0	0	0	0	0	0	0	0	0	0	0	0	0	0	0	0	0	1	0	0	0	1	0	0	0	0	0	0	0	1
GCA_022844955.1	117	atpA_9-ddl_1-gdh_1-purK_1-gyd_1-pstS_1-adk_1	JAFBHR01	Enterococcus faecium	P77Iso2	blank	blood culture	Germany: Heidelberg	Homo sapiens	Dec-2019'	GCA_022844955.1	1	0	0	0	0	0	0	0	0	0	0	0	0	0	0	0	0	0	0	0	0	0	0	0	0	1	0	0	0	1	0	0	0	0	0	0	0	1
GCA_022844995.1	117	atpA_9-ddl_1-gdh_1-purK_1-gyd_1-pstS_1-adk_1	JAFBHP01	Enterococcus faecium	P64Iso2	blank	blood culture	Germany: Heidelberg	Homo sapiens	Jan-2019'	GCA_022844995.1	1	0	0	0	0	0	0	0	0	0	0	0	0	0	0	0	0	0	0	0	0	0	0	0	0	1	0	0	0	1	0	0	0	0	0	0	0	1
GCA_022845015.1	117	atpA_9-ddl_1-gdh_1-purK_1-gyd_1-pstS_1-adk_1	JAFBHN01	Enterococcus faecium	P67Iso2	blank	blood culture	Germany: Heidelberg	Homo sapiens	Jan-2019'	GCA_022845015.1	1	0	0	0	0	0	0	0	0	0	0	0	0	0	0	0	0	0	0	0	0	0	0	0	0	1	0	0	0	1	0	0	0	0	0	0	0	1
GCA_022845035.1	117	atpA_9-ddl_1-gdh_1-purK_1-gyd_1-pstS_1-adk_1	JAFBHO01	Enterococcus faecium	P66Iso2	blank	blood culture	Germany: Heidelberg	Homo sapiens	Jan-2019'	GCA_022845035.1	1	0	0	0	0	0	0	0	0	0	0	0	0	0	0	0	0	0	0	0	0	0	0	0	0	1	0	0	0	1	0	0	0	0	0	0	0	1
GCA_022845055.1	117	atpA_9-ddl_1-gdh_1-purK_1-gyd_1-pstS_1-adk_1	JAFBHM01	Enterococcus faecium	P75Iso2	blank	blood culture	Germany: Heidelberg	Homo sapiens	Dec-2019'	GCA_022845055.1	1	0	0	0	0	0	0	0	0	0	0	0	0	0	0	0	0	0	0	0	0	0	0	0	0	1	0	0	0	1	0	0	0	0	0	0	0	1
GCA_022845075.1	117	atpA_9-ddl_1-gdh_1-purK_1-gyd_1-pstS_1-adk_1	JAFBHL01	Enterococcus faecium	P75Iso1	blank	rectal swab	Germany: Heidelberg	Homo sapiens	Dec-2019'	GCA_022845075.1	1	0	0	0	0	0	0	0	0	0	0	0	0	0	0	0	0	0	0	0	0	0	0	0	0	1	0	0	0	1	0	0	0	0	0	0	0	1
GCA_022845115.1	117	atpA_9-ddl_1-gdh_1-purK_1-gyd_1-pstS_1-adk_1	JAFBHH01	Enterococcus faecium	P69Iso1	blank	rectal swab	Germany: Heidelberg	Homo sapiens	Oct-2019'	GCA_022845115.1	1	0	0	0	0	0	0	0	0	0	0	0	0	0	0	0	0	0	0	0	0	0	0	0	0	1	0	0	0	1	0	0	0	0	0	0	0	1
GCA_022845125.1	117	atpA_9-ddl_1-gdh_1-purK_1-gyd_1-pstS_1-adk_1	JAFBHJ01	Enterococcus faecium	P77Iso1	blank	rectal swab	Germany: Heidelberg	Homo sapiens	Dec-2019'	GCA_022845125.1	1	0	0	0	0	0	0	0	0	0	0	0	0	0	0	0	0	0	0	0	0	0	0	0	0	1	0	0	0	1	0	0	0	0	0	0	0	1
GCA_022845155.1	117	atpA_9-ddl_1-gdh_1-purK_1-gyd_1-pstS_1-adk_1	JAFBHI01	Enterococcus faecium	P72Iso1	blank	rectal swab	Germany: Heidelberg	Homo sapiens	Nov-2019'	GCA_022845155.1	1	0	0	0	0	0	0	0	0	0	0	0	0	0	0	0	0	0	0	0	0	0	0	0	0	1	0	0	0	1	0	0	0	0	0	0	0	1
GCA_022845175.1	117	atpA_9-ddl_1-gdh_1-purK_1-gyd_1-pstS_1-adk_1	JAFBHG01	Enterococcus faecium	P105Iso1	blank	rectal swab	Germany: Heidelberg	Homo sapiens	Aug-2019'	GCA_022845175.1	1	0	0	0	0	0	0	0	0	0	0	0	0	0	0	0	0	0	0	0	0	0	0	0	0	1	0	0	0	1	0	0	0	0	0	0	0	1
GCA_022845195.1	Unknown	atpA_9-ddl_1-gdh_1-purK_1-#-pstS_1-adk_1	JAFBHF01	Enterococcus faecium	P108Iso1	blank	rectal swab	Germany: Heidelberg	Homo sapiens	Aug-2019'	GCA_022845195.1	1	0	0	0	0	0	0	0	0	0	0	0	0	0	0	0	0	0	0	0	0	0	0	0	0	1	0	0	0	1	0	0	0	0	0	0	0	1
GCA_022845225.1	Unknown	atpA_9-ddl_1-gdh_1-purK_1-#-pstS_1-adk_1	JAFBHE01	Enterococcus faecium	P107Iso1	blank	rectal swab	Germany: Heidelberg	Homo sapiens	Aug-2019'	GCA_022845225.1	1	0	0	0	0	0	0	0	0	0	0	0	0	0	0	0	0	0	0	0	0	0	0	0	0	1	0	0	0	1	0	0	0	0	0	0	0	1
GCA_022845285.1	117	atpA_9-ddl_1-gdh_1-purK_1-gyd_1-pstS_1-adk_1	JAFBHA01	Enterococcus faecium	P96Iso1	blank	rectal swab	Germany: Heidelberg	Homo sapiens	Jun-2019'	GCA_022845285.1	1	0	0	0	0	0	0	0	0	0	0	0	0	0	0	0	0	0	0	0	0	0	0	0	0	1	0	0	0	1	0	0	0	0	0	0	0	1
GCA_022845335.1	117	atpA_9-ddl_1-gdh_1-purK_1-gyd_1-pstS_1-adk_1	JAFBGY01	Enterococcus faecium	P99Iso1	blank	rectal swab	Germany: Heidelberg	Homo sapiens	Jun-2019'	GCA_022845335.1	1	0	0	0	0	0	0	0	0	0	0	0	0	0	0	0	0	0	0	0	0	0	0	0	0	1	0	0	0	1	0	0	0	0	0	0	0	1
GCA_022845365.1	Unknown	atpA_9-ddl_1-gdh_1-purK_1-#-pstS_1-adk_1	JAFBGV01	Enterococcus faecium	P90Iso1	blank	rectal swab	Germany: Heidelberg	Homo sapiens	Apr-2019'	GCA_022845365.1	1	0	0	0	0	0	0	0	0	0	0	0	0	0	0	0	0	0	0	0	0	0	0	0	0	1	0	0	0	1	0	0	0	0	0	0	0	1
GCA_022845395.1	1352	atpA_9-ddl_1-gdh_86-purK_1-gyd_1-pstS_1-adk_1	JAFBGU01	Enterococcus faecium	P84Iso1	blank	rectal swab	Germany: Heidelberg	Homo sapiens	Mar-2019'	GCA_022845395.1	1	0	0	0	0	0	0	0	0	0	0	0	0	0	0	0	0	0	0	0	0	0	0	0	0	1	0	0	0	1	0	0	0	0	0	0	0	1
GCA_022845415.1	117	atpA_9-ddl_1-gdh_1-purK_1-gyd_1-pstS_1-adk_1	JAFBGX01	Enterococcus faecium	P91Iso1	blank	rectal swab	Germany: Heidelberg	Homo sapiens	May-2019'	GCA_022845415.1	1	0	0	0	0	0	0	0	0	0	0	0	0	0	0	0	0	0	0	0	0	0	0	0	0	1	0	0	0	1	0	0	0	0	0	0	0	1
GCA_022845435.1	117	atpA_9-ddl_1-gdh_1-purK_1-gyd_1-pstS_1-adk_1	JAFBGT01	Enterococcus faecium	P81Iso1	blank	rectal swab	Germany: Heidelberg	Homo sapiens	Feb-2019'	GCA_022845435.1	1	0	0	0	0	0	0	0	0	0	0	0	0	0	0	0	0	0	0	0	0	0	0	0	0	1	0	0	0	1	0	0	0	0	0	0	0	1
GCA_022845455.1	Unknown	atpA_9-ddl_1-gdh_1-purK_1-#-pstS_1-adk_1	JAFBGS01	Enterococcus faecium	P79Iso1	blank	rectal swab	Germany: Heidelberg	Homo sapiens	Feb-2019'	GCA_022845455.1	1	0	0	0	0	0	0	0	0	0	0	0	0	0	0	0	0	0	0	0	0	0	0	0	1	0	0	0	1	0	0	0	0	0	0	0	1	0
GCA_022845465.1	Unknown	atpA_9-ddl_1-gdh_1-purK_1-#-pstS_1-adk_1	JAFBGR01	Enterococcus faecium	P80Iso1	blank	rectal swab	Germany: Heidelberg	Homo sapiens	Feb-2019'	GCA_022845465.1	1	0	0	0	0	0	0	0	0	0	0	0	0	0	0	0	0	0	0	0	0	0	0	0	0	1	0	0	0	1	0	0	0	0	0	0	0	1
GCA_022845515.1	117	atpA_9-ddl_1-gdh_1-purK_1-gyd_1-pstS_1-adk_1	JAFBGO01	Enterococcus faecium	P64Iso1	blank	rectal swab	Germany: Heidelberg	Homo sapiens	Jan-2019'	GCA_022845515.1	1	0	0	0	0	0	0	0	0	0	0	0	0	0	0	0	0	0	0	0	0	0	0	0	0	1	0	0	0	1	0	0	0	0	0	0	0	1
GCA_022845535.1	117	atpA_9-ddl_1-gdh_1-purK_1-gyd_1-pstS_1-adk_1	JAFBGP01	Enterococcus faecium	P66Iso1	blank	rectal swab	Germany: Heidelberg	Homo sapiens	Jan-2019'	GCA_022845535.1	1	0	0	0	0	0	0	0	0	0	0	0	0	0	0	0	0	0	0	0	0	0	0	0	0	1	0	0	0	1	0	0	0	0	0	0	0	1
GCA_022845555.1	117	atpA_9-ddl_1-gdh_1-purK_1-gyd_1-pstS_1-adk_1	JAFBGN01	Enterococcus faecium	P67Iso1	blank	rectal swab	Germany: Heidelberg	Homo sapiens	Jan-2019'	GCA_022845555.1	1	0	0	0	0	0	0	0	0	0	0	0	0	0	0	0	0	0	0	0	0	0	0	0	0	1	0	0	0	1	0	0	0	0	0	0	0	1
GCA_023204955.1	752	atpA_1-ddl_3-gdh_1-purK_66-gyd_1-pstS_1-adk_1	CP096218	Enterococcus faecium	UCH1	blank	blood	USA	Homo sapiens	2019'	GCA_023204955.1	1	0	0	0	0	0	0	0	0	0	0	0	0	0	0	0	0	0	0	0	0	0	0	0	1	0	0	0	1	0	0	0	0	0	0	0	1	0
GCA_023204975.1	584	atpA_1-ddl_1-gdh_1-purK_44-gyd_1-pstS_1-adk_1	CP096226	Enterococcus faecium	UCH5	blank	blood	USA	Homo sapiens	2019'	GCA_023204975.1	1	1	0	0	0	0	0	0	0	0	0	0	0	0	0	0	0	0	0	0	0	0	0	0	1	0	0	0	1	0	0	0	0	0	0	0	1	0
GCA_023498715.1	1894	atpA_35-ddl_3-gdh_25-purK_2-gyd_78-pstS_1-adk_1	JAFNEH01	Enterococcus faecium	P6739	blank	wastewater	Brazil: Rio de Janeiro	blank	2020-02'	GCA_023498715.1	0	0	1	0	0	0	1	0	0	0	0	0	0	1	0	0	0	0	0	0	0	0	0	0	1	0	0	0	1	0	0	0	0	0	0	0	1	0
GCA_023498725.1	32	atpA_3-ddl_3-gdh_1-purK_2-gyd_1-pstS_1-adk_1	JAFNEG01	Enterococcus faecium	P6745	blank	wastewater	Brazil: Rio de Janeiro	blank	2020-02'	GCA_023498725.1	1	0	0	0	0	0	0	0	0	0	0	0	0	0	0	0	0	0	0	0	0	0	0	0	1	0	0	0	1	0	0	0	0	0	0	0	1	0
GCA_023498755.1	32	atpA_3-ddl_3-gdh_1-purK_2-gyd_1-pstS_1-adk_1	JAFNEF01	Enterococcus faecium	P6756	blank	wastewater	Brazil: Rio de Janeiro	blank	2020-02'	GCA_023498755.1	1	0	0	0	0	0	0	0	0	0	0	0	0	0	0	0	0	0	0	0	0	0	0	0	1	0	0	0	1	0	0	0	0	0	0	0	1	0
GCA_023498765.1	32	atpA_3-ddl_3-gdh_1-purK_2-gyd_1-pstS_1-adk_1	JAFNEI01	Enterococcus faecium	P6727	blank	wastewater	Brazil: Rio de Janeiro	blank	2020-02'	GCA_023498765.1	1	0	0	0	0	0	0	0	0	0	0	0	0	0	0	0	0	0	0	0	0	0	0	0	1	0	0	0	1	0	0	0	0	0	0	0	1	0
GCA_023498795.1	1893	atpA_9-ddl_2-gdh_1-purK_44-gyd_1-pstS_1-adk_1	JAFNEE01	Enterococcus faecium	P6875	blank	wastewater	Brazil: Rio de Janeiro	blank	2020-10'	GCA_023498795.1	1	0	0	0	0	0	1	0	0	0	0	1	0	0	0	0	0	0	0	0	0	0	0	0	1	0	0	0	1	0	0	0	0	0	0	0	1	0
GCA_023498835.1	168	atpA_14-ddl_5-gdh_1-purK_1-gyd_1-pstS_1-adk_1	JAFNEL01	Enterococcus faecium	P6398	blank	wastewater	Brazil: Rio de Janeiro	blank	2019-05'	GCA_023498835.1	1	0	0	0	0	0	1	0	0	0	0	1	0	0	0	0	0	0	0	0	0	0	0	0	1	0	0	0	1	0	0	0	0	0	0	0	1	0
GCA_023498855.1	253	atpA_3-ddl_7-gdh_3-purK_35-gyd_1-pstS_1-adk_1	JAFNEK01	Enterococcus faecium	P6406	blank	wastewater	Brazil: Rio de Janeiro	blank	2019-05'	GCA_023498855.1	1	0	0	0	0	0	1	0	0	0	0	0	0	1	0	0	0	0	0	0	0	0	0	0	1	0	0	0	1	0	0	0	0	0	0	0	1	0
GCA_023631515.1	17	atpA_1-ddl_1-gdh_1-purK_1-gyd_1-pstS_1-adk_1	JAMOBK01	Enterococcus faecium	NY11066	blank	sanies	China: Shandong	Homo sapiens	2020'	GCA_023631515.1	1	0	0	0	0	0	0	0	0	0	0	1	0	0	0	0	0	0	0	0	0	0	0	0	1	0	0	0	1	0	0	0	0	0	0	0	1	0
GCA_023658035.1	192	atpA_15-ddl_1-gdh_1-purK_1-gyd_1-pstS_7-adk_1	CP058895	Enterococcus faecium	ef332	blank	blank	China: Jinan	Homo sapiens	2018-07-02'	GCA_023658035.1	1	1	0	0	0	0	0	0	0	0	0	1	0	0	0	0	0	0	0	0	0	0	0	0	1	0	0	0	1	0	0	1	0	1	0	0	1	0
GCA_025628795.1	Unknown	atpA_9-ddl_1-gdh_1-purK_1-#-pstS_1-adk_1	JAOTGP01	Enterococcus faecium	VR0722	blank	blank	Malaysia: Sabah	Homo sapiens	2021'	GCA_025628795.1	1	1	0	0	0	0	1	0	0	0	0	1	0	0	0	0	0	0	0	0	0	0	0	0	1	0	0	0	1	0	0	0	0	0	0	0	1	0
GCA_026073115.1	16	atpA_1-ddl_2-gdh_1-purK_1-gyd_1-pstS_1-adk_1	AP026572	Enterococcus faecium	JHP9	blank	sputum	Japan	Homo sapiens	2000'	GCA_026073115.1	1	0	0	0	0	0	1	0	0	0	0	1	0	0	0	0	0	0	0	0	0	0	0	0	1	0	0	0	1	0	0	0	0	0	0	0	1	0
GCA_026073255.1	16	atpA_1-ddl_2-gdh_1-purK_1-gyd_1-pstS_1-adk_1	AP026578	Enterococcus faecium	JHP10	blank	stool	Japan	Homo sapiens	2000'	GCA_026073255.1	1	0	0	0	0	0	1	0	0	0	0	1	0	0	0	0	0	0	0	0	0	0	0	0	1	0	0	0	1	0	0	0	0	0	0	0	1	0
GCA_026073355.1	Unknown	atpA_3-ddl_1-gdh_1-purK_1-gyd_1-#-adk_1	AP026585	Enterococcus faecium	JHP35	blank	blank	Japan	Homo sapiens	2002'	GCA_026073355.1	1	0	0	0	0	0	0	0	0	0	0	0	0	0	0	0	0	0	0	0	0	0	0	0	1	0	0	0	1	0	0	0	0	0	0	0	1	0
GCA_026073375.1	Unknown	atpA_3-ddl_1-gdh_1-purK_1-gyd_1-#-adk_1	AP026592	Enterococcus faecium	JHP36	blank	blank	Japan	Homo sapiens	2002'	GCA_026073375.1	1	0	0	0	0	0	0	0	0	0	0	0	0	0	0	0	0	0	0	0	0	0	0	0	1	0	0	0	1	0	0	0	0	0	0	0	1	0
GCA_026073395.1	Unknown	atpA_3-ddl_1-gdh_1-purK_1-gyd_1-#-adk_1	AP026600	Enterococcus faecium	JHP38	blank	blank	Japan	Homo sapiens	2002'	GCA_026073395.1	1	0	0	0	0	0	0	0	0	0	0	0	0	0	0	0	0	0	0	0	0	0	0	0	1	0	0	0	1	0	0	0	0	0	0	0	1	0
GCA_026073415.1	17	atpA_1-ddl_1-gdh_1-purK_1-gyd_1-pstS_1-adk_1	AP026603	Enterococcus faecium	JHP80	blank	blank	Japan	Homo sapiens	blank'	GCA_026073415.1	1	0	0	0	0	0	1	0	0	0	0	1	0	0	0	0	0	0	0	0	0	0	0	0	0	1	0	0	0	1	0	0	0	0	0	0	0	1
GCA_026073435.1	2060	atpA_15-ddl_1-gdh_1-purK_1-gyd_1-pstS_20-adk_82	AP026606	Enterococcus faecium	AA55	blank	blank	Japan	Homo sapiens	2010'	GCA_026073435.1	1	0	0	0	0	0	0	0	0	0	0	1	0	0	0	0	0	0	0	0	0	0	0	0	1	0	0	0	1	0	0	0	0	0	0	0	1	0
GCA_026073455.1	Unknown	atpA_7-ddl_1-gdh_1-purK_1-#-pstS_1-adk_1	AP026614	Enterococcus faecium	AA94	blank	blank	Japan	Homo sapiens	2011'	GCA_026073455.1	1	0	0	0	0	0	0	0	0	0	0	0	0	0	0	0	0	0	0	0	0	0	0	0	0	1	0	0	0	1	0	0	0	0	0	0	0	1
GCA_026073475.1	78	atpA_15-ddl_1-gdh_1-purK_1-gyd_1-pstS_1-adk_1	AP026619	Enterococcus faecium	AA96	blank	blank	Japan	Homo sapiens	2011'	GCA_026073475.1	1	0	0	0	0	0	0	0	0	0	0	1	0	0	0	0	0	0	0	0	0	0	0	0	0	1	0	0	0	1	0	0	0	0	0	0	0	1
GCA_026073495.1	203	atpA_15-ddl_1-gdh_1-purK_1-gyd_1-pstS_20-adk_1	CP027519	Enterococcus faecium	AA242	blank	blank	Japan	Homo sapiens	2013'	GCA_026073495.1	1	0	0	0	0	0	0	1	0	0	0	0	0	0	0	0	0	0	0	0	0	0	0	0	1	0	0	0	1	0	0	0	0	0	0	0	1	0
GCA_026073515.1	Unknown	atpA_9-ddl_1-gdh_1-purK_1-#-pstS_1-adk_1	AP026634	Enterococcus faecium	AA290	blank	blank	Japan	Homo sapiens	2013'	GCA_026073515.1	1	0	0	0	0	0	1	0	0	0	0	1	0	0	0	0	0	0	0	0	0	0	0	0	1	0	0	0	1	0	0	0	0	0	0	0	1	0
GCA_026073535.1	2061	atpA_15-ddl_1-gdh_1-purK_1-gyd_1-pstS_195-adk_1	AP026643	Enterococcus faecium	AA610	blank	blank	Japan	Homo sapiens	2017'	GCA_026073535.1	1	0	0	0	0	0	0	0	0	0	0	1	0	0	0	0	0	0	0	0	0	0	0	0	0	1	0	0	0	1	0	0	0	0	0	0	0	1
GCA_026073555.1	17	atpA_1-ddl_1-gdh_1-purK_1-gyd_1-pstS_1-adk_1	AP026652	Enterococcus faecium	AA818	blank	blank	Japan	Homo sapiens	2019'	GCA_026073555.1	1	0	0	0	0	0	0	0	0	0	0	1	0	0	0	0	0	0	0	0	0	0	0	0	0	1	0	0	0	1	0	0	0	0	0	0	0	1
GCA_026193305.1	Unknown	atpA_3-ddl_2-gdh_5-purK_7-#-pstS_1-adk_5	JAPHPT01	Enterococcus faecium	VRE_Cat95	blank	Rectal swab	Turkey: Mersin	cat	2018'	GCA_026193305.1	1	1	0	0	0	0	0	0	0	0	0	1	0	1	0	0	0	0	0	0	0	0	0	0	1	0	0	0	1	0	0	0	0	0	0	0	1	0
GCA_026193335.1	2248	atpA_9-ddl_2-gdh_6-purK_6-gyd_1-pstS_1-adk_5	JAPHPU01	Enterococcus faecium	VRE_Dog12	blank	Rectal swab	Turkey: Mersin	dog	2018'	GCA_026193335.1	1	1	0	0	0	0	1	0	0	0	0	1	0	1	0	0	0	0	0	0	0	0	0	0	1	0	0	0	1	0	0	0	0	0	0	0	1	0
GCA_026193375.1	284	atpA_9-ddl_2-gdh_1-purK_6-gyd_1-pstS_1-adk_5	JAPHPS01	Enterococcus faecium	VRE_Cat103	blank	Rectal swab	Turkey: Mersin	cat	2018'	GCA_026193375.1	1	1	0	0	0	0	1	1	0	0	0	1	0	1	0	0	0	0	0	0	0	0	0	0	1	0	0	0	1	0	0	0	0	0	0	0	1	0
GCA_026409165.1	17	atpA_1-ddl_1-gdh_1-purK_1-gyd_1-pstS_1-adk_1	CP112865	Enterococcus faecium	DVT1681	blank	clinical	USA	Homo sapiens	2019'	GCA_026409165.1	1	1	0	0	0	0	1	0	0	0	0	0	0	0	0	0	0	0	0	0	0	0	0	0	1	0	0	0	1	0	0	0	0	0	0	0	1	0
GCA_027286245.1	Unknown	atpA_9-ddl_1-gdh_1-purK_1-#-pstS_1-adk_1	CP114623	Enterococcus faecium	EF0656	blank	urine	China: Zhuhai	Homo sapiens	2022'	GCA_027286245.1	1	1	0	0	0	0	0	0	0	0	0	1	0	0	0	0	0	0	0	0	0	0	0	0	1	0	0	0	1	0	0	0	0	0	0	0	0	0
GCA_028745865.1	192	atpA_15-ddl_1-gdh_1-purK_1-gyd_1-pstS_7-adk_1	JAPTSO01	Enterococcus faecium	CAU373	blank	blank	China: Zhejiang	Homo sapiens	2021-10-11'	GCA_028745865.1	1	1	0	0	0	0	0	0	0	0	0	1	0	0	0	0	0	0	0	0	0	0	0	0	0	0	0	0	0	0	0	1	0	1	0	0	0	0
GCA_028745925.1	78	atpA_15-ddl_1-gdh_1-purK_1-gyd_1-pstS_1-adk_1	JAPTSP01	Enterococcus faecium	CAU374	blank	blank	China: Zhejiang	Homo sapiens	2021-10-11'	GCA_028745925.1	1	1	0	0	0	0	0	0	0	0	0	1	0	0	0	0	0	0	0	0	0	0	0	0	1	0	0	0	1	0	0	0	0	0	0	0	1	0
GCA_028745965.1	203	atpA_15-ddl_1-gdh_1-purK_1-gyd_1-pstS_20-adk_1	CP027519	Enterococcus faecium	CAU369	blank	blank	China: Zhejiang	Homo sapiens	2021-10-11'	GCA_028745965.1	1	1	0	0	0	0	0	0	0	0	0	0	0	0	0	0	0	0	0	0	0	0	0	0	1	0	0	0	1	0	0	0	0	0	0	0	1	0
GCA_028746035.1	343	atpA_15-ddl_1-gdh_1-purK_39-gyd_1-pstS_20-adk_1	JAPTSG01	Enterococcus faecium	CAU365	blank	blank	China: Zhejiang	Homo sapiens	2021-10-11'	GCA_028746035.1	1	1	0	0	0	0	1	0	0	0	0	1	0	0	0	0	0	0	0	0	0	0	0	0	1	0	0	0	1	0	0	0	0	0	0	0	1	0
GCA_028746055.1	343	atpA_15-ddl_1-gdh_1-purK_39-gyd_1-pstS_20-adk_1	JAPTSF01	Enterococcus faecium	CAU364	blank	blank	China: Zhejiang	Homo sapiens	2021-10-11'	GCA_028746055.1	1	1	0	0	0	0	1	0	0	0	0	1	0	0	0	0	0	0	0	0	0	0	0	0	1	0	0	0	1	0	0	0	0	0	0	0	1	0
GCA_028746105.1	78	atpA_15-ddl_1-gdh_1-purK_1-gyd_1-pstS_1-adk_1	JAPTSD01	Enterococcus faecium	CAU362	blank	blank	China: Zhejiang	Homo sapiens	2021-10-11'	GCA_028746105.1	1	1	0	0	0	0	1	0	0	0	0	1	0	0	0	0	0	0	0	0	0	0	0	0	1	0	0	0	1	0	0	0	0	0	0	0	1	0
GCA_028887605.1	Unknown	atpA_1-ddl_1-gdh_1-purK_1-gyd_1-#-adk_1	JAMQNA01	Enterococcus faecium	AUSMDU00023981	blank	blank	Australia	Homo sapiens	2018'	GCA_028887605.1	1	1	0	0	0	0	0	1	0	0	0	1	0	0	0	0	0	0	0	0	0	0	0	0	1	0	0	0	1	0	0	0	0	0	0	0	0	0
GCA_028887635.1	Unknown	atpA_1-ddl_1-gdh_1-purK_1-gyd_1-#-adk_1	JAMQMZ01	Enterococcus faecium	AUSMDU00015095	blank	blank	Australia	Homo sapiens	2018'	GCA_028887635.1	1	1	0	0	0	0	0	1	0	0	0	1	0	0	0	0	0	0	0	0	0	0	0	0	1	0	0	0	1	0	0	0	0	0	0	0	0	0
GCA_028887705.1	Unknown	atpA_1-ddl_1-gdh_1-purK_1-gyd_1-#-adk_1	JAMQMY01	Enterococcus faecium	AUSMDU00023980	blank	blank	Australia	Homo sapiens	2018'	GCA_028887705.1	1	1	0	0	0	0	0	1	0	0	0	1	0	0	0	0	0	0	0	0	0	0	0	0	1	0	0	0	1	0	0	0	0	0	0	0	0	0
GCA_028890505.1	Unknown	atpA_1-ddl_1-gdh_1-purK_1-gyd_1-#-adk_1	JAMQMX01	Enterococcus faecium	AUSMDU00015187	blank	blank	Australia	Homo sapiens	2018'	GCA_028890505.1	1	1	0	0	0	0	0	1	0	0	0	1	0	0	0	0	0	0	0	0	0	0	0	0	1	0	0	0	1	0	0	0	0	0	0	0	0	0
GCA_029126105.1	Unknown	atpA_7-ddl_3-gdh_1-purK_1-#-pstS_1-adk_20	JAKJPG01	Enterococcus faecium	22797	blank	patient	Portugal	Homo sapiens	2007'	GCA_029126105.1	1	0	0	0	0	0	0	0	0	0	0	0	0	0	0	0	0	0	0	0	0	0	0	0	1	0	0	0	1	0	0	0	0	0	0	0	1	0
GCA_029126145.1	190	atpA_5-ddl_3-gdh_6-purK_6-gyd_2-pstS_20-adk_1	JAKJPM01	Enterococcus faecium	164306	blank	patient	Portugal	Homo sapiens	1998'	GCA_029126145.1	1	0	0	0	0	0	1	0	0	0	0	0	0	0	0	0	0	0	0	0	0	0	0	0	1	0	0	0	1	0	0	0	0	0	0	0	1	0
GCA_029126155.1	Unknown	atpA_7-ddl_1-gdh_1-purK_1-#-pstS_1-adk_1	JAKJPN01	Enterococcus faecium	446511	blank	patient	Portugal	Homo sapiens	1996'	GCA_029126155.1	1	0	0	0	0	0	0	0	0	0	0	0	0	0	0	0	0	0	0	0	0	0	0	0	1	0	0	0	1	0	0	0	0	0	0	0	1	0
GCA_029167665.1	Unknown	atpA_9-ddl_1-gdh_1-purK_1-#-#-adk_1	CP119158	Enterococcus faecium	GENOMIC22-005	blank	EQA test strain	Denmark	blank	2022'	GCA_029167665.1	1	0	0	0	0	0	0	1	0	0	0	0	0	0	0	0	0	0	0	0	0	0	0	0	1	0	0	0	1	0	0	0	0	0	0	0	1	0
GCA_029834675.1	Unknown	atpA_20-#-gdh_1-#-gyd_1-#-adk_1	CP122479	Enterococcus faecium	S_F_L	blank	feces	India:Punjab	pig	2022-01-20'	GCA_029834675.1	1	0	0	0	0	0	0	0	0	0	0	0	0	0	0	0	0	0	0	0	0	0	0	0	0	0	0	0	0	0	0	1	0	1	0	0	0	0
GCA_029849305.1	Unknown	atpA_9-ddl_1-gdh_1-purK_1-#-pstS_1-adk_1	JAOWIS01	Enterococcus faecium	UAMS_EF106	blank	urine	USA: AR	Homo sapiens	2019-05-01'	GCA_029849305.1	1	0	0	0	0	0	0	0	0	0	0	1	0	0	0	0	0	0	0	0	0	0	0	0	1	0	0	0	1	0	0	0	0	0	0	0	1	0
GCA_029849325.1	Unknown	atpA_9-ddl_1-gdh_1-purK_1-#-pstS_1-adk_1	JAOWIT01	Enterococcus faecium	UAMS_EF105	blank	blood	USA: AR	Homo sapiens	2019-05-01'	GCA_029849325.1	1	0	0	0	0	0	0	0	0	0	0	1	0	0	0	0	0	0	0	0	0	0	0	0	1	0	0	0	1	0	0	0	0	0	0	0	1	0
GCA_029849635.1	Unknown	atpA_9-ddl_1-gdh_1-purK_1-#-#-adk_1	JAOWJM01	Enterococcus faecium	UAMS_EF86	blank	urine	USA: AR	Homo sapiens	2019-02-02'	GCA_029849635.1	1	0	0	0	0	0	0	0	0	0	0	1	0	0	0	0	0	0	0	0	0	0	0	0	1	0	0	0	1	0	0	0	0	0	0	0	0	0
GCA_029849735.1	Novel	atpA_5-ddl_1-gdh_6-purK_6-gyd_1-pstS_2-adk_1	JAOWJT01	Enterococcus faecium	UAMS_EF79	blank	urine	USA: AR	Homo sapiens	2019-01-29'	GCA_029849735.1	1	0	0	0	0	0	0	0	0	0	0	1	0	0	0	0	0	0	0	0	0	0	0	0	1	0	0	0	1	0	0	0	0	0	0	0	1	0
GCA_029849995.1	750	atpA_1-ddl_1-gdh_1-purK_44-gyd_1-pstS_20-adk_1	JAOWJW01	Enterococcus faecium	UAMS_EF76	blank	urine	USA: AR	Homo sapiens	2019-01-11'	GCA_029849995.1	1	0	0	0	0	0	1	0	0	0	0	1	0	0	0	0	0	0	0	0	0	0	0	0	1	0	0	0	1	0	0	0	0	0	0	0	1	0
GCA_029850075.1	Unknown	atpA_9-ddl_1-gdh_1-purK_1-#-pstS_1-adk_1	JAOWJZ01	Enterococcus faecium	UAMS_EF73	blank	blood	USA: AR	Homo sapiens	2018-12-24'	GCA_029850075.1	1	0	0	0	0	0	0	1	0	0	0	1	0	0	0	0	0	0	0	0	0	0	0	0	1	0	0	0	1	0	0	0	0	0	0	0	1	0
GCA_029850175.1	Unknown	atpA_9-ddl_1-gdh_1-purK_1-#-pstS_1-adk_1	JAOWKJ01	Enterococcus faecium	UAMS_EF63	blank	urine	USA: AR	Homo sapiens	2018-12-17'	GCA_029850175.1	1	0	0	0	0	0	0	0	0	0	0	1	0	0	0	0	0	0	0	0	0	0	0	0	1	0	0	0	1	0	0	0	0	0	0	0	0	0
GCA_029850205.1	Unknown	atpA_9-ddl_1-gdh_1-purK_1-#-pstS_1-adk_1	JAOWKL01	Enterococcus faecium	UAMS_EF61	blank	urine	USA: AR	Homo sapiens	2018-12-16'	GCA_029850205.1	1	0	0	0	0	0	0	0	0	0	0	0	0	0	0	0	0	0	0	0	0	0	0	0	1	0	0	0	1	0	0	0	0	0	0	0	1	0
GCA_030316155.1	117	atpA_9-ddl_1-gdh_1-purK_1-gyd_1-pstS_1-adk_1	CP128189	Enterococcus faecium	A2	blank	blood	South Korea	Homo sapiens	2019-02-02'	GCA_030316155.1	1	0	0	0	0	0	0	0	0	0	0	0	0	0	0	0	0	0	0	0	0	0	0	0	1	0	0	0	1	0	0	0	0	0	0	0	1	0
GCA_030339945.1	Unknown	atpA_9-ddl_1-gdh_1-purK_1-#-pstS_1-adk_1	JAOZYX01	Enterococcus faecium	EFM 1	blank	blood	South Korea: Seoul	Homo sapiens	2019-06'	GCA_030339945.1	1	0	0	0	0	0	0	1	0	0	0	0	0	0	0	0	0	0	0	0	0	0	0	0	1	0	0	0	1	0	0	0	0	0	0	0	1	0
GCA_030339975.1	Unknown	atpA_70-ddl_1-gdh_1-purK_1-#-pstS_1-adk_1	JAOZYY01	Enterococcus faecium	EFM 2	blank	urine	South Korea: Seoul	Homo sapiens	2019-06'	GCA_030339975.1	1	0	0	0	0	0	1	0	0	0	0	1	0	0	0	0	0	0	0	0	0	0	0	0	1	0	0	0	1	0	0	0	0	0	0	0	1	0
GCA_030340225.1	Unknown	atpA_9-ddl_1-gdh_1-purK_1-#-pstS_1-adk_1	JAOZZK01	Enterococcus faecium	EFM 19	blank	blood	South Korea: Seoul	Homo sapiens	2019-08'	GCA_030340225.1	1	0	0	0	0	0	0	1	0	0	0	0	0	0	0	0	0	0	0	0	0	0	0	0	1	0	0	0	1	0	0	0	0	0	0	0	1	0
GCA_030340255.1	17	atpA_1-ddl_1-gdh_1-purK_1-gyd_1-pstS_1-adk_1	JAOZZM01	Enterococcus faecium	EFM 22	blank	Bile, Percutaneous transhepatic biliary drainage (PTBD)	South Korea: Seoul	Homo sapiens	2019-08'	GCA_030340255.1	1	1	0	0	0	0	0	0	0	0	0	0	0	0	0	0	0	0	0	0	0	0	0	0	1	0	0	0	1	0	0	0	0	0	0	0	1	0
GCA_030340405.1	Unknown	atpA_9-ddl_1-gdh_1-purK_1-#-pstS_1-adk_1	JAOZZS01	Enterococcus faecium	EFM 29	blank	catheter blood	South Korea: Seoul	Homo sapiens	2019-09'	GCA_030340405.1	1	1	0	0	0	0	0	0	0	0	0	0	0	0	0	0	0	0	0	0	0	0	0	0	1	0	0	0	1	0	0	0	0	0	0	0	1	0
GCA_030340495.1	Unknown	atpA_9-ddl_1-gdh_1-purK_1-#-pstS_7-adk_1	JAOZZY01	Enterococcus faecium	EFM 46	blank	urine	South Korea: Seoul	Homo sapiens	2020-01'	GCA_030340495.1	1	1	0	0	0	0	0	0	0	0	0	0	0	0	0	0	0	0	0	0	0	0	0	0	1	0	0	0	1	0	0	0	0	0	0	0	1	0
GCA_900080015.1	203	atpA_15-ddl_1-gdh_1-purK_1-gyd_1-pstS_20-adk_1	CP027519	Enterococcus faecium	blank	blank	blood culture	blank	Homo sapiens	blank'	GCA_900080015.1	1	0	0	0	0	0	1	0	0	0	0	0	0	0	0	0	0	0	0	0	0	0	0	0	1	0	0	0	1	0	0	0	0	0	0	0	1	0
GCA_900080025.1	17	atpA_1-ddl_1-gdh_1-purK_1-gyd_1-pstS_1-adk_1	FKLD01000159	Enterococcus faecium	blank	blank	blood culture	blank	Homo sapiens	blank'	GCA_900080025.1	1	1	0	0	0	0	1	0	0	0	0	1	0	0	0	0	0	0	0	0	0	0	0	0	0	1	0	0	0	1	0	0	0	0	0	0	0	1
GCA_900080045.1	17	atpA_1-ddl_1-gdh_1-purK_1-gyd_1-pstS_1-adk_1	FKLE01000167	Enterococcus faecium	blank	blank	blood culture	blank	Homo sapiens	blank'	GCA_900080045.1	1	1	0	0	0	0	1	0	0	0	0	1	0	0	0	0	0	0	0	0	0	0	0	0	0	1	0	0	0	1	0	0	0	0	0	0	0	1
GCA_900080055.1	17	atpA_1-ddl_1-gdh_1-purK_1-gyd_1-pstS_1-adk_1	FKLG01000157	Enterococcus faecium	blank	blank	blood culture	blank	Homo sapiens	blank'	GCA_900080055.1	1	1	0	0	0	0	1	0	0	0	0	0	0	0	0	0	0	0	0	0	0	0	0	0	1	0	0	0	1	0	0	0	0	0	0	0	1	0
GCA_900080065.1	203	atpA_15-ddl_1-gdh_1-purK_1-gyd_1-pstS_20-adk_1	CP027519	Enterococcus faecium	blank	blank	stool	blank	Homo sapiens	blank'	GCA_900080065.1	1	1	0	0	0	0	1	0	0	0	0	0	0	0	0	0	0	0	0	0	0	0	0	0	1	0	0	0	1	0	0	0	0	0	0	0	1	0
GCA_900080075.1	17	atpA_1-ddl_1-gdh_1-purK_1-gyd_1-pstS_1-adk_1	FKLC01000162	Enterococcus faecium	blank	blank	blood culture	blank	Homo sapiens	blank'	GCA_900080075.1	1	1	0	0	0	0	1	0	0	0	0	1	0	0	0	0	0	0	0	0	0	0	0	0	0	1	0	0	0	1	0	0	0	0	0	0	0	1
GCA_900092475.1	796	atpA_4-ddl_1-gdh_1-purK_1-gyd_1-pstS_20-adk_1	LT598668	Enterococcus faecium	blank	blank	Clinical	blank	Homo sapiens	blank'	GCA_900092475.1	1	1	0	0	0	0	0	0	0	0	0	0	0	0	0	0	0	0	0	0	0	0	0	0	0	1	0	0	0	1	0	0	0	0	0	0	0	1
GCA_900094185.1	Unknown	atpA_1-ddl_1-gdh_1-purK_1-gyd_1-#-adk_1	LT603682	Enterococcus faecium	blank	blank	human	blank	Homo sapiens	blank'	GCA_900094185.1	1	0	0	0	0	0	0	1	0	0	0	1	0	0	0	0	0	0	0	0	0	0	0	0	1	0	0	0	1	0	0	0	0	0	0	0	0	0
GCA_900178555.1	78	atpA_15-ddl_1-gdh_1-purK_1-gyd_1-pstS_1-adk_1	FXFB01	Enterococcus faecium	VREN2776	blank	Human	United Kingdom	blank	2015'	GCA_900178555.1	1	1	0	0	0	0	0	0	0	0	0	0	0	0	0	0	0	0	0	0	0	0	0	0	1	0	0	0	1	0	0	0	0	0	0	0	1	0
GCA_900178565.1	280	atpA_1-ddl_3-gdh_1-purK_1-gyd_1-pstS_1-adk_1	FXFK01	Enterococcus faecium	VREN3204	blank	Human	United Kingdom	blank	2015'	GCA_900178565.1	1	1	0	0	0	0	0	1	0	0	0	0	0	0	0	0	0	0	0	0	0	0	0	0	1	0	0	0	1	0	0	0	0	0	0	0	1	0
GCA_900178575.1	Unknown	atpA_9-ddl_1-gdh_1-purK_1-#-pstS_1-adk_1	FXFN01	Enterococcus faecium	VREN2307	blank	Human	United Kingdom	blank	2015'	GCA_900178575.1	1	0	0	0	0	0	1	0	0	0	0	1	0	0	0	0	0	0	0	0	0	0	0	0	1	0	0	0	1	0	0	0	0	0	0	0	1	0
GCA_900178595.1	78	atpA_15-ddl_1-gdh_1-purK_1-gyd_1-pstS_1-adk_1	FXEO01	Enterococcus faecium	VREN2778	blank	Human	United Kingdom	blank	2015'	GCA_900178595.1	1	1	0	0	0	0	0	0	0	0	0	0	0	0	0	0	0	0	0	0	0	0	0	0	1	0	0	0	1	0	0	0	0	0	0	0	1	0
GCA_900178615.1	Unknown	atpA_9-ddl_1-gdh_1-purK_1-#-pstS_1-adk_1	FXEV01	Enterococcus faecium	VREN2303	blank	Human	United Kingdom	blank	2015'	GCA_900178615.1	1	0	0	0	0	0	1	0	0	0	0	1	0	0	0	0	0	0	0	0	0	0	0	0	1	0	0	0	1	0	0	0	0	0	0	0	1	0
GCA_900178625.1	78	atpA_15-ddl_1-gdh_1-purK_1-gyd_1-pstS_1-adk_1	FXET01	Enterococcus faecium	VREN3239	blank	Human	United Kingdom	blank	2015'	GCA_900178625.1	1	1	0	0	0	0	0	0	0	0	0	0	0	0	0	0	0	0	0	0	0	0	0	0	1	0	0	0	1	0	0	0	0	0	0	0	1	0
GCA_900178635.1	Unknown	atpA_9-ddl_1-gdh_1-purK_1-#-pstS_1-adk_1	FXFX01	Enterococcus faecium	VREN3202	blank	Human	United Kingdom	blank	2015'	GCA_900178635.1	1	0	0	0	0	0	0	0	0	0	0	1	0	0	0	0	0	0	0	0	0	0	0	0	1	0	0	0	1	0	0	0	0	0	0	0	1	0
GCA_900178645.1	Unknown	atpA_9-ddl_1-gdh_1-purK_1-#-pstS_1-adk_1	FXFL01	Enterococcus faecium	VREN3203	blank	Human	United Kingdom	blank	2015'	GCA_900178645.1	1	0	0	0	0	0	0	0	0	0	0	1	0	0	0	0	0	0	0	0	0	0	0	0	1	0	0	0	1	0	0	0	0	0	0	0	1	0
GCA_900178655.1	Unknown	atpA_7-ddl_1-gdh_1-purK_1-#-pstS_7-adk_1	FXEN01	Enterococcus faecium	VREN2349	blank	Human	United Kingdom	blank	2015'	GCA_900178655.1	1	0	0	0	0	0	0	0	0	0	0	0	0	0	0	0	0	0	0	0	0	0	0	0	1	0	0	0	1	0	0	0	0	0	0	0	1	0
GCA_900178665.1	Unknown	atpA_9-ddl_1-gdh_1-purK_1-#-pstS_1-adk_1	FXFR01	Enterococcus faecium	VREN1980	blank	Human	United Kingdom	blank	2015'	GCA_900178665.1	1	0	0	0	0	0	1	0	0	0	0	1	0	0	0	0	0	0	0	0	0	0	0	0	1	0	0	0	1	0	0	0	0	0	0	0	1	0
GCA_900178675.1	Unknown	atpA_9-ddl_1-gdh_1-purK_1-#-pstS_1-adk_1	FXFG01	Enterococcus faecium	VREN2170	blank	Human	United Kingdom	blank	2015'	GCA_900178675.1	1	0	0	0	0	0	1	0	0	0	0	1	0	0	0	0	0	0	0	0	0	0	0	0	1	0	0	0	1	0	0	0	0	0	0	0	1	0
GCA_900178685.1	Unknown	atpA_9-ddl_1-gdh_1-purK_1-#-pstS_132-adk_1	FXFD01	Enterococcus faecium	VREN2833	blank	Human	United Kingdom	blank	2015'	GCA_900178685.1	1	1	0	0	0	0	0	1	0	0	0	1	0	0	0	0	0	0	0	0	0	0	0	0	1	0	0	0	1	0	0	0	0	0	0	0	1	0
GCA_900178695.1	Unknown	atpA_9-ddl_1-gdh_1-purK_1-#-pstS_1-adk_1	FXER01	Enterococcus faecium	VREN2305	blank	Human	United Kingdom	blank	2015'	GCA_900178695.1	1	0	0	0	0	0	1	0	0	0	0	1	0	0	0	0	0	0	0	0	0	0	0	0	1	0	0	0	1	0	0	0	0	0	0	0	1	0
GCA_900178705.1	Unknown	atpA_9-ddl_1-gdh_1-purK_1-#-pstS_1-adk_1	FXES01	Enterococcus faecium	VREN1835	blank	Human	United Kingdom	blank	2015'	GCA_900178705.1	1	0	0	0	0	0	1	0	0	0	0	1	0	0	0	0	0	0	0	0	0	0	0	0	1	0	0	0	1	0	0	0	0	0	0	0	1	0
GCA_900178715.1	78	atpA_15-ddl_1-gdh_1-purK_1-gyd_1-pstS_1-adk_1	FXGA01	Enterococcus faecium	VREN2655	blank	Human	United Kingdom	blank	2015'	GCA_900178715.1	1	1	0	0	0	0	0	0	0	0	0	0	0	0	0	0	0	0	0	0	0	0	0	0	1	0	0	0	1	0	0	0	0	0	0	0	1	0
GCA_900178725.1	78	atpA_15-ddl_1-gdh_1-purK_1-gyd_1-pstS_1-adk_1	FXFT01	Enterococcus faecium	VREN2830	blank	Human	United Kingdom	blank	2015'	GCA_900178725.1	1	1	0	0	0	0	0	0	0	0	0	0	0	0	0	0	0	0	0	0	0	0	0	0	1	0	0	0	1	0	0	0	0	0	0	0	1	0
GCA_900178735.1	Unknown	atpA_9-ddl_1-gdh_1-purK_1-#-pstS_1-adk_1	FXFC01	Enterococcus faecium	VREN1901	blank	Human	United Kingdom	blank	2015'	GCA_900178735.1	1	0	0	0	0	0	1	0	0	0	0	1	0	0	0	0	0	0	0	0	0	0	0	0	1	0	0	0	1	0	0	0	0	0	0	0	1	0
GCA_900178745.1	78	atpA_15-ddl_1-gdh_1-purK_1-gyd_1-pstS_1-adk_1	FXFA01	Enterococcus faecium	VREN2771	blank	Human	United Kingdom	blank	2015'	GCA_900178745.1	1	1	0	0	0	0	0	0	0	0	0	0	0	0	0	0	0	0	0	0	0	0	0	0	1	0	0	0	1	0	0	0	0	0	0	0	1	0
GCA_900178755.1	78	atpA_15-ddl_1-gdh_1-purK_1-gyd_1-pstS_1-adk_1	FXEU01	Enterococcus faecium	VREN2777	blank	Human	United Kingdom	blank	2015'	GCA_900178755.1	1	1	0	0	0	0	0	0	0	0	0	0	0	0	0	0	0	0	0	0	0	0	0	0	1	0	0	0	1	0	0	0	0	0	0	0	1	0
GCA_900178765.1	78	atpA_15-ddl_1-gdh_1-purK_1-gyd_1-pstS_1-adk_1	FXEK01	Enterococcus faecium	VREN3243	blank	Human	United Kingdom	blank	2015'	GCA_900178765.1	1	1	0	0	0	0	0	0	0	0	0	0	0	0	0	0	0	0	0	0	0	0	0	0	1	0	0	0	1	0	0	0	0	0	0	0	1	0
GCA_900178775.1	Unknown	atpA_7-ddl_1-gdh_1-purK_1-#-pstS_7-adk_1	FXEX01	Enterococcus faecium	VREN2167	blank	Human	United Kingdom	blank	2015'	GCA_900178775.1	1	1	0	0	0	0	0	0	0	0	0	0	0	0	0	0	0	0	0	0	0	0	0	0	1	0	0	0	1	0	0	0	0	0	0	0	1	0
GCA_900178785.1	78	atpA_15-ddl_1-gdh_1-purK_1-gyd_1-pstS_1-adk_1	FXEZ01	Enterococcus faecium	VREN2656	blank	Human	United Kingdom	blank	2015'	GCA_900178785.1	1	1	0	0	0	0	0	0	0	0	0	0	0	0	0	0	0	0	0	0	0	0	0	0	1	0	0	0	1	0	0	0	0	0	0	0	1	0
GCA_900178795.1	Unknown	atpA_7-ddl_1-gdh_1-purK_1-#-pstS_7-adk_1	FXFJ01	Enterococcus faecium	VREN2304	blank	Human	United Kingdom	blank	2015'	GCA_900178795.1	1	1	0	0	0	0	0	0	0	0	0	0	0	0	0	0	0	0	0	0	0	0	0	0	1	0	0	0	1	0	0	0	0	0	0	0	1	0
GCA_900178805.1	Unknown	atpA_9-ddl_1-gdh_1-purK_1-#-pstS_132-adk_1	FXEI01	Enterococcus faecium	VREN2832	blank	Human	United Kingdom	blank	2015'	GCA_900178805.1	1	1	0	0	0	0	0	1	0	0	0	1	0	0	0	0	0	0	0	0	0	0	0	0	0	0	0	0	0	0	0	0	0	0	0	0	1	0
GCA_900178815.1	78	atpA_15-ddl_1-gdh_1-purK_1-gyd_1-pstS_1-adk_1	FXFW01	Enterococcus faecium	VREN2654	blank	Human	United Kingdom	blank	2015'	GCA_900178815.1	1	1	0	0	0	0	0	0	0	0	0	0	0	0	0	0	0	0	0	0	0	0	0	0	1	0	0	0	1	0	0	0	0	0	0	0	1	0
GCA_900178835.1	78	atpA_15-ddl_1-gdh_1-purK_1-gyd_1-pstS_1-adk_1	FXEY01	Enterococcus faecium	VREN2724	blank	Human	United Kingdom	blank	2015'	GCA_900178835.1	1	1	0	0	0	0	0	0	0	0	0	0	0	0	0	0	0	0	0	0	0	0	0	0	1	0	0	0	1	0	0	0	0	0	0	0	1	0
GCA_900178845.1	78	atpA_15-ddl_1-gdh_1-purK_1-gyd_1-pstS_1-adk_1	FXEL01	Enterococcus faecium	VREN2617	blank	Human	United Kingdom	blank	2015'	GCA_900178845.1	1	1	0	0	0	0	0	0	0	0	0	0	0	0	0	0	0	0	0	0	0	0	0	0	1	0	0	0	1	0	0	0	0	0	0	0	1	0
GCA_900178855.1	78	atpA_15-ddl_1-gdh_1-purK_1-gyd_1-pstS_1-adk_1	FXEJ01	Enterococcus faecium	VREN2770	blank	Human	United Kingdom	blank	2015'	GCA_900178855.1	1	1	0	0	0	0	0	0	0	0	0	0	0	0	0	0	0	0	0	0	0	0	0	0	1	0	0	0	1	0	0	0	0	0	0	0	1	0
GCA_900178875.1	78	atpA_15-ddl_1-gdh_1-purK_1-gyd_1-pstS_1-adk_1	FXEW01	Enterococcus faecium	VREN2657	blank	Human	United Kingdom	blank	2015'	GCA_900178875.1	1	1	0	0	0	0	0	0	0	0	0	0	0	0	0	0	0	0	0	0	0	0	0	0	1	0	0	0	1	0	0	0	0	0	0	0	1	0
GCA_900178895.1	Unknown	atpA_9-ddl_1-gdh_1-purK_1-#-pstS_1-adk_1	FXFF01	Enterococcus faecium	VREN2164	blank	Human	United Kingdom	blank	2015'	GCA_900178895.1	1	0	0	0	0	0	1	0	0	0	0	1	0	0	0	0	0	0	0	0	0	0	0	0	1	0	0	0	1	0	0	0	0	0	0	0	1	0
GCA_900178905.1	78	atpA_15-ddl_1-gdh_1-purK_1-gyd_1-pstS_1-adk_1	FXFH01	Enterococcus faecium	VREN2774	blank	Human	United Kingdom	blank	2015'	GCA_900178905.1	1	1	0	0	0	0	0	0	0	0	0	0	0	0	0	0	0	0	0	0	0	0	0	0	1	0	0	0	1	0	0	0	0	0	0	0	1	0
GCA_900178915.1	78	atpA_15-ddl_1-gdh_1-purK_1-gyd_1-pstS_1-adk_1	FXFE01	Enterococcus faecium	VREN2775	blank	Human	United Kingdom	blank	2015'	GCA_900178915.1	1	1	0	0	0	0	0	0	0	0	0	0	0	0	0	0	0	0	0	0	0	0	0	0	1	0	0	0	1	0	0	0	0	0	0	0	1	0
GCA_900178925.1	78	atpA_15-ddl_1-gdh_1-purK_1-gyd_1-pstS_1-adk_1	FXFZ01	Enterococcus faecium	VREN2653	blank	Human	United Kingdom	blank	2015'	GCA_900178925.1	1	1	0	0	0	0	0	0	0	0	0	0	0	0	0	0	0	0	0	0	0	0	0	0	1	0	0	0	1	0	0	0	0	0	0	0	1	0
GCA_900178935.1	78	atpA_15-ddl_1-gdh_1-purK_1-gyd_1-pstS_1-adk_1	FXFQ01	Enterococcus faecium	VREN2831	blank	Human	United Kingdom	blank	2015'	GCA_900178935.1	1	1	0	0	0	0	0	0	0	0	0	0	0	0	0	0	0	0	0	0	0	0	0	0	1	0	0	0	1	0	0	0	0	0	0	0	1	0
GCA_900178945.1	Unknown	atpA_9-ddl_1-gdh_1-purK_1-#-pstS_1-adk_1	FXFP01	Enterococcus faecium	VREN1902	blank	Human	United Kingdom	blank	2015'	GCA_900178945.1	1	0	0	0	0	0	1	0	0	0	0	1	0	0	0	0	0	0	0	0	0	0	0	0	1	0	0	0	1	0	0	0	0	0	0	0	1	0
GCA_900178955.1	Unknown	atpA_9-ddl_1-gdh_1-purK_1-#-pstS_1-adk_1	FXFV01	Enterococcus faecium	VREN1900	blank	Human	United Kingdom	blank	2015'	GCA_900178955.1	1	0	0	0	0	0	1	0	0	0	0	1	0	0	0	0	0	0	0	0	0	0	0	0	1	0	0	0	1	0	0	0	0	0	0	0	1	0
GCA_900178965.1	Unknown	atpA_7-ddl_1-gdh_1-purK_1-#-pstS_7-adk_1	FXFI01	Enterococcus faecium	VREN1595	blank	Human	United Kingdom	blank	2015'	GCA_900178965.1	1	1	0	0	0	0	0	0	0	0	0	0	0	0	0	0	0	0	0	0	0	0	0	0	1	0	0	0	1	0	0	0	0	0	0	0	1	0
GCA_900178975.1	78	atpA_15-ddl_1-gdh_1-purK_1-gyd_1-pstS_1-adk_1	FXEQ01	Enterococcus faecium	VREN2772	blank	Human	United Kingdom	blank	2015'	GCA_900178975.1	1	1	0	0	0	0	0	0	0	0	0	0	0	0	0	0	0	0	0	0	0	0	0	0	1	0	0	0	1	0	0	0	0	0	0	0	1	0
GCA_900178985.1	78	atpA_15-ddl_1-gdh_1-purK_1-gyd_1-pstS_1-adk_1	FXGF01	Enterococcus faecium	VREN2829	blank	Human	United Kingdom	blank	2015'	GCA_900178985.1	1	1	0	0	0	0	0	0	0	0	0	0	0	0	0	0	0	0	0	0	0	0	0	0	1	0	0	0	1	0	0	0	0	0	0	0	1	0
GCA_900178995.1	280	atpA_1-ddl_3-gdh_1-purK_1-gyd_1-pstS_1-adk_1	FXGC01	Enterococcus faecium	VREN3205	blank	Human	United Kingdom	blank	2015'	GCA_900178995.1	1	1	0	0	0	0	0	1	0	0	0	0	0	0	0	0	0	0	0	0	0	0	0	0	1	0	0	0	1	0	0	0	0	0	0	0	1	0
GCA_900179005.1	Unknown	atpA_9-ddl_1-gdh_1-purK_1-#-pstS_1-adk_1	FXFO01	Enterococcus faecium	VREN3652	blank	Human	United Kingdom	blank	2015'	GCA_900179005.1	1	0	0	0	0	0	0	0	0	0	0	0	0	0	0	0	0	0	0	0	0	0	0	0	1	0	0	0	1	0	0	0	0	0	0	0	1	0
GCA_900179015.1	Unknown	atpA_9-ddl_1-gdh_1-purK_1-#-pstS_1-adk_1	FXFS01	Enterococcus faecium	VREN2173	blank	Human	United Kingdom	blank	2015'	GCA_900179015.1	1	0	0	0	0	0	1	0	0	0	0	1	0	0	0	0	0	0	0	0	0	0	0	0	1	0	0	0	1	0	0	0	0	0	0	0	1	0
GCA_900179025.1	Unknown	atpA_9-ddl_1-gdh_1-purK_1-#-pstS_1-adk_1	FXGD01	Enterococcus faecium	VREN1903	blank	Human	United Kingdom	blank	2015'	GCA_900179025.1	1	0	0	0	0	0	1	0	0	0	0	1	0	0	0	0	0	0	0	0	0	0	0	0	1	0	0	0	1	0	0	0	0	0	0	0	1	0
GCA_900179035.1	Unknown	atpA_9-ddl_1-gdh_1-purK_1-#-pstS_1-adk_1	FXGE01	Enterococcus faecium	VREN3640	blank	Human	United Kingdom	blank	2015'	GCA_900179035.1	1	0	0	0	0	0	0	0	0	0	0	0	0	0	0	0	0	0	0	0	0	0	0	0	1	0	0	0	1	0	0	0	0	0	0	0	1	0
GCA_900179045.1	Unknown	atpA_9-ddl_1-gdh_1-purK_1-#-pstS_1-adk_1	FXGB01	Enterococcus faecium	VREN1840	blank	Human	United Kingdom	blank	2015'	GCA_900179045.1	1	0	0	0	0	0	1	0	0	0	0	1	0	0	0	0	0	0	0	0	0	0	0	0	1	0	0	0	1	0	0	0	0	0	0	0	1	0
GCA_900179055.1	78	atpA_15-ddl_1-gdh_1-purK_1-gyd_1-pstS_1-adk_1	FXGL01	Enterococcus faecium	VREN3240	blank	Human	United Kingdom	blank	2015'	GCA_900179055.1	1	1	0	0	0	0	0	0	0	0	0	0	0	0	0	0	0	0	0	0	0	0	0	0	1	0	0	0	1	0	0	0	0	0	0	0	1	0
GCA_900179065.1	Unknown	atpA_9-ddl_1-gdh_1-purK_1-#-pstS_1-adk_1	FXGG01	Enterococcus faecium	VREN3283	blank	Human	United Kingdom	blank	2015'	GCA_900179065.1	1	0	0	0	0	0	0	0	0	0	0	1	0	0	0	0	0	0	0	0	0	0	0	0	1	0	0	0	1	0	0	0	0	0	0	0	1	0
GCA_900179075.1	Unknown	atpA_9-ddl_1-gdh_1-purK_1-#-pstS_1-adk_1	FXGM01	Enterococcus faecium	VREN3280	blank	Human	United Kingdom	blank	2015'	GCA_900179075.1	1	0	0	0	0	0	0	0	0	0	0	1	0	0	0	0	0	0	0	0	0	0	0	0	1	0	0	0	1	0	0	0	0	0	0	0	1	0
GCA_900179085.1	78	atpA_15-ddl_1-gdh_1-purK_1-gyd_1-pstS_1-adk_1	FXGH01	Enterococcus faecium	VREN3241	blank	Human	United Kingdom	blank	2015'	GCA_900179085.1	1	1	0	0	0	0	0	0	0	0	0	0	0	0	0	0	0	0	0	0	0	0	0	0	1	0	0	0	1	0	0	0	0	0	0	0	1	0
GCA_900179095.1	Unknown	atpA_9-ddl_1-gdh_1-purK_1-#-pstS_1-adk_1	FXGK01	Enterococcus faecium	VREN3284	blank	Human	United Kingdom	blank	2015'	GCA_900179095.1	1	0	0	0	0	0	0	0	0	0	0	1	0	0	0	0	0	0	0	0	0	0	0	0	1	0	0	0	1	0	0	0	0	0	0	0	1	0
GCA_900179105.1	Unknown	atpA_9-ddl_1-gdh_1-purK_1-#-pstS_1-adk_1	FXGJ01	Enterococcus faecium	VREN3285	blank	Human	United Kingdom	blank	2015'	GCA_900179105.1	1	0	0	0	0	0	0	0	0	0	0	1	0	0	0	0	0	0	0	0	0	0	0	0	1	0	0	0	1	0	0	0	0	0	0	0	1	0
GCA_900179115.1	280	atpA_1-ddl_3-gdh_1-purK_1-gyd_1-pstS_1-adk_1	FXGI01	Enterococcus faecium	VREN3242	blank	Human	United Kingdom	blank	2015'	GCA_900179115.1	1	1	0	0	0	0	0	1	0	0	0	0	0	0	0	0	0	0	0	0	0	0	0	0	1	0	0	0	1	0	0	0	0	0	0	0	1	0
GCA_900179145.1	Unknown	atpA_9-ddl_1-gdh_1-purK_1-#-pstS_1-adk_1	FXHY01000195	Enterococcus faecium	VREN1597	blank	Human	United Kingdom	blank	2015'	GCA_900179145.1	1	0	0	0	0	0	1	0	0	0	0	1	0	0	0	0	0	0	0	0	0	0	0	0	1	0	0	0	1	0	0	0	0	0	0	0	1	0
GCA_900179155.1	Unknown	atpA_9-ddl_1-gdh_1-purK_1-#-pstS_1-adk_1	FXIB01000197	Enterococcus faecium	VREN1374	blank	Human	United Kingdom	blank	2015'	GCA_900179155.1	1	0	0	0	0	0	1	0	0	0	0	1	0	0	0	0	0	0	0	0	0	0	0	0	1	0	0	0	1	0	0	0	0	0	0	0	1	0
GCA_900179165.1	Unknown	atpA_9-ddl_1-gdh_1-purK_1-#-pstS_1-adk_1	FXGW01000198	Enterococcus faecium	VREN1600	blank	Human	United Kingdom	blank	2015'	GCA_900179165.1	1	0	0	0	0	0	1	0	0	0	0	1	0	0	0	0	0	0	0	0	0	0	0	0	1	0	0	0	1	0	0	0	0	0	0	0	1	0
GCA_900179205.1	Unknown	atpA_9-ddl_1-gdh_1-purK_1-#-pstS_1-adk_1	FXHR01	Enterococcus faecium	VREN3639	blank	Human	United Kingdom	blank	2015'	GCA_900179205.1	1	0	0	0	0	0	0	0	0	0	0	0	0	0	0	0	0	0	0	0	0	0	0	0	1	0	0	0	1	0	0	0	0	0	0	0	1	0
GCA_900179215.1	Unknown	atpA_9-ddl_1-gdh_1-purK_1-#-pstS_1-adk_1	FXHB01	Enterococcus faecium	VREN3287	blank	Human	United Kingdom	blank	2015'	GCA_900179215.1	1	0	0	0	0	0	0	0	0	0	0	1	0	0	0	0	0	0	0	0	0	0	0	0	1	0	0	0	1	0	0	0	0	0	0	0	1	0
GCA_900179225.1	Unknown	atpA_7-ddl_1-gdh_1-purK_1-#-pstS_7-adk_1	FXHM01	Enterococcus faecium	VREN1530	blank	Human	United Kingdom	blank	2015'	GCA_900179225.1	1	0	0	0	0	0	0	0	0	0	0	0	0	0	0	0	0	0	0	0	0	0	0	0	1	0	0	0	1	0	0	0	0	0	0	0	1	0
GCA_900179235.1	Unknown	atpA_7-ddl_1-gdh_1-purK_1-#-pstS_7-adk_1	FXGN01000196	Enterococcus faecium	VREN1598	blank	Human	United Kingdom	blank	2015'	GCA_900179235.1	1	1	0	0	0	0	0	0	0	0	0	0	0	0	0	0	0	0	0	0	0	0	0	0	1	0	0	0	1	0	0	0	0	0	0	0	1	0
GCA_900179245.1	Unknown	atpA_9-ddl_1-gdh_1-purK_1-#-pstS_1-adk_1	FXHQ01000198	Enterococcus faecium	VREN1534	blank	Human	United Kingdom	blank	2015'	GCA_900179245.1	1	0	0	0	0	0	1	0	0	0	0	1	0	0	0	0	0	0	0	0	0	0	0	0	1	0	0	0	1	0	0	0	0	0	0	0	1	0
GCA_900179265.1	Unknown	atpA_9-ddl_1-gdh_1-purK_1-#-pstS_1-adk_1	FXHP01000197	Enterococcus faecium	VREN1371	blank	Human	United Kingdom	blank	2015'	GCA_900179265.1	1	0	0	0	0	0	1	0	0	0	0	1	0	0	0	0	0	0	0	0	0	0	0	0	1	0	0	0	1	0	0	0	0	0	0	0	1	0
GCA_900179275.1	Unknown	atpA_9-ddl_1-gdh_1-purK_1-#-pstS_1-adk_1	FXHO01	Enterococcus faecium	VREN3644	blank	Human	United Kingdom	blank	2015'	GCA_900179275.1	1	0	0	0	0	0	0	0	0	0	0	0	0	0	0	0	0	0	0	0	0	0	0	0	1	0	0	0	1	0	0	0	0	0	0	0	1	0
GCA_900179285.1	Unknown	atpA_7-ddl_1-gdh_1-purK_1-#-pstS_7-adk_1	FXHF01	Enterococcus faecium	VREN1741	blank	Human	United Kingdom	blank	2015'	GCA_900179285.1	1	0	0	0	0	0	0	0	0	0	0	0	0	0	0	0	0	0	0	0	0	0	0	0	1	0	0	0	1	0	0	0	0	0	0	0	1	0
GCA_900179295.1	78	atpA_15-ddl_1-gdh_1-purK_1-gyd_1-pstS_1-adk_1	FXHI01	Enterococcus faecium	VREN2769	blank	Human	United Kingdom	blank	2015'	GCA_900179295.1	1	1	0	0	0	0	0	0	0	0	0	0	0	0	0	0	0	0	0	0	0	0	0	0	1	0	0	0	1	0	0	0	0	0	0	0	1	0
GCA_900179305.1	Unknown	atpA_9-ddl_1-gdh_1-purK_1-#-pstS_1-adk_1	FXHG01	Enterococcus faecium	VREN2171	blank	Human	United Kingdom	blank	2015'	GCA_900179305.1	1	0	0	0	0	0	1	0	0	0	0	1	0	0	0	0	0	0	0	0	0	0	0	0	1	0	0	0	1	0	0	0	0	0	0	0	1	0
GCA_900179315.1	Unknown	atpA_9-ddl_1-gdh_1-purK_1-#-pstS_1-adk_1	FXGR01000198	Enterococcus faecium	VREN1458	blank	Human	United Kingdom	blank	2015'	GCA_900179315.1	1	0	0	0	0	0	1	0	0	0	0	1	0	0	0	0	0	0	0	0	0	0	0	0	1	0	0	0	1	0	0	0	0	0	0	0	1	0
GCA_900179335.1	Unknown	atpA_7-ddl_1-gdh_1-purK_1-#-pstS_7-adk_1	FXHZ01	Enterococcus faecium	VREN1742	blank	Human	United Kingdom	blank	2015'	GCA_900179335.1	1	1	0	0	0	0	0	0	0	0	0	0	0	0	0	0	0	0	0	0	0	0	0	0	1	0	0	0	1	0	0	0	0	0	0	0	1	0
GCA_900179345.1	Unknown	atpA_7-ddl_1-gdh_1-purK_1-#-pstS_7-adk_1	FXGP01	Enterococcus faecium	VREN1531	blank	Human	United Kingdom	blank	2015'	GCA_900179345.1	1	0	0	0	0	0	0	0	0	0	0	0	0	0	0	0	0	0	0	0	0	0	0	0	1	0	0	0	1	0	0	0	0	0	0	0	1	0
GCA_900179355.1	Unknown	atpA_9-ddl_1-gdh_1-purK_1-#-pstS_1-adk_1	FXHC01	Enterococcus faecium	VREN3642	blank	Human	United Kingdom	blank	2015'	GCA_900179355.1	1	0	0	0	0	0	0	0	0	0	0	0	0	0	0	0	0	0	0	0	0	0	0	0	1	0	0	0	1	0	0	0	0	0	0	0	1	0
GCA_900179375.1	Unknown	atpA_9-ddl_1-gdh_1-purK_1-#-pstS_1-adk_1	FXGV01000198	Enterococcus faecium	VREN1375	blank	Human	United Kingdom	blank	2015'	GCA_900179375.1	1	0	0	0	0	0	1	0	0	0	0	1	0	0	0	0	0	0	0	0	0	0	0	0	1	0	0	0	1	0	0	0	0	0	0	0	1	0
GCA_900179385.1	Unknown	atpA_9-ddl_1-gdh_1-purK_1-#-pstS_1-adk_1	FXGU01	Enterococcus faecium	VREN3290	blank	Human	United Kingdom	blank	2015'	GCA_900179385.1	1	0	0	0	0	0	0	0	0	0	0	1	0	0	0	0	0	0	0	0	0	0	0	0	1	0	0	0	1	0	0	0	0	0	0	0	1	0
GCA_900179405.1	Unknown	atpA_9-ddl_1-gdh_1-purK_1-#-pstS_1-adk_1	FXIA01000197	Enterococcus faecium	VREN1373	blank	Human	United Kingdom	blank	2015'	GCA_900179405.1	1	0	0	0	0	0	1	0	0	0	0	1	0	0	0	0	0	0	0	0	0	0	0	0	1	0	0	0	1	0	0	0	0	0	0	0	1	0
GCA_900179425.1	Unknown	atpA_9-ddl_1-gdh_1-purK_1-#-pstS_1-adk_1	FXHV01	Enterococcus faecium	VREN3645	blank	Human	United Kingdom	blank	2015'	GCA_900179425.1	1	0	0	0	0	0	0	0	0	0	0	0	0	0	0	0	0	0	0	0	0	0	0	0	1	0	0	0	1	0	0	0	0	0	0	0	1	0
GCA_900179435.1	280	atpA_1-ddl_3-gdh_1-purK_1-gyd_1-pstS_1-adk_1	FXGQ01	Enterococcus faecium	VREN3291	blank	Human	United Kingdom	blank	2015'	GCA_900179435.1	1	1	0	0	0	0	0	1	0	0	0	0	0	0	0	0	0	0	0	0	0	0	0	0	1	0	0	0	1	0	0	0	0	0	0	0	1	0
GCA_900179445.1	Unknown	atpA_9-ddl_1-gdh_1-purK_1-#-pstS_1-adk_1	FXHU01	Enterococcus faecium	VREN3293	blank	Human	United Kingdom	blank	2015'	GCA_900179445.1	1	0	0	0	0	0	0	0	0	0	0	1	0	0	0	0	0	0	0	0	0	0	0	0	1	0	0	0	1	0	0	0	0	0	0	0	1	0
GCA_900179465.1	Unknown	atpA_9-ddl_1-gdh_1-purK_1-#-pstS_1-adk_1	FXGX01000196	Enterococcus faecium	VREN1533	blank	Human	United Kingdom	blank	2015'	GCA_900179465.1	1	0	0	0	0	0	1	0	0	0	0	1	0	0	0	0	0	0	0	0	0	0	0	0	1	0	0	0	1	0	0	0	0	0	0	0	1	0
GCA_900179475.1	Unknown	atpA_9-ddl_1-gdh_1-purK_1-#-pstS_1-adk_1	FXHS01	Enterococcus faecium	VREN3347	blank	Human	United Kingdom	blank	2015'	GCA_900179475.1	1	0	0	0	0	0	1	1	0	0	0	1	0	0	0	0	0	0	0	0	0	0	0	0	1	0	0	0	1	0	0	0	0	0	0	0	1	0
GCA_900179515.1	17	atpA_1-ddl_1-gdh_1-purK_1-gyd_1-pstS_1-adk_1	FXHW01	Enterococcus faecium	VREN3305	blank	Human	United Kingdom	blank	2015'	GCA_900179515.1	1	0	0	0	0	0	0	0	0	0	0	0	0	0	0	0	0	0	0	0	0	0	0	0	0	1	0	0	0	1	0	0	0	0	0	0	0	0
GCA_900179525.1	Unknown	atpA_9-ddl_1-gdh_1-purK_1-#-pstS_1-adk_1	FXGZ01000194	Enterococcus faecium	VREN1743	blank	Human	United Kingdom	blank	2015'	GCA_900179525.1	1	0	0	0	0	0	1	0	0	0	0	1	0	0	0	0	0	0	0	0	0	0	0	0	1	0	0	0	1	0	0	0	0	0	0	0	1	0
GCA_900179555.1	Unknown	atpA_9-ddl_1-gdh_1-purK_1-#-pstS_1-adk_1	FXIE01000198	Enterococcus faecium	VREN1744	blank	Human	United Kingdom	blank	2015'	GCA_900179555.1	1	0	0	0	0	0	1	0	0	0	0	1	0	0	0	0	0	0	0	0	0	0	0	0	1	0	0	0	1	0	0	0	0	0	0	0	1	0
GCA_900179645.1	Unknown	atpA_9-ddl_1-gdh_1-purK_1-#-pstS_1-adk_1	FXIL01000197	Enterococcus faecium	VREN1802	blank	Human	United Kingdom	blank	2015'	GCA_900179645.1	1	0	0	0	0	0	1	0	0	0	0	1	0	0	0	0	0	0	0	0	0	0	0	0	1	0	0	0	1	0	0	0	0	0	0	0	1	0
GCA_900179655.1	Unknown	atpA_9-ddl_1-gdh_1-purK_1-#-pstS_1-adk_1	FXIJ01000198	Enterococcus faecium	VREN1799	blank	Human	United Kingdom	blank	2015'	GCA_900179655.1	1	0	0	0	0	0	1	0	0	0	0	1	0	0	0	0	0	0	0	0	0	0	0	0	1	0	0	0	1	0	0	0	0	0	0	0	1	0
GCA_900179665.1	Unknown	atpA_9-ddl_1-gdh_1-purK_1-#-pstS_1-adk_1	FXIP01000198	Enterococcus faecium	VREN1798	blank	Human	United Kingdom	blank	2015'	GCA_900179665.1	1	0	0	0	0	0	1	0	0	0	0	1	0	0	0	0	0	0	0	0	0	0	0	0	1	0	0	0	1	0	0	0	0	0	0	0	1	0
GCA_900179675.1	Unknown	atpA_9-ddl_1-gdh_1-purK_1-#-pstS_1-adk_1	FXIN01000198	Enterococcus faecium	VREN1782	blank	Human	United Kingdom	blank	2015'	GCA_900179675.1	1	0	0	0	0	0	1	0	0	0	0	1	0	0	0	0	0	0	0	0	0	0	0	0	1	0	0	0	1	0	0	0	0	0	0	0	1	0
GCA_900179685.1	Unknown	atpA_9-ddl_1-gdh_1-purK_1-#-pstS_1-adk_1	FXIU01000197	Enterococcus faecium	VREN1805	blank	Human	United Kingdom	blank	2015'	GCA_900179685.1	1	0	0	0	0	0	1	0	0	0	0	1	0	0	0	0	0	0	0	0	0	0	0	0	1	0	0	0	1	0	0	0	0	0	0	0	1	0
GCA_900179695.1	Unknown	atpA_9-ddl_1-gdh_1-purK_1-#-pstS_1-adk_1	FXIK01000198	Enterococcus faecium	VREN1803	blank	Human	United Kingdom	blank	2015'	GCA_900179695.1	1	0	0	0	0	0	1	0	0	0	0	1	0	0	0	0	0	0	0	0	0	0	0	0	1	0	0	0	1	0	0	0	0	0	0	0	1	0
GCA_900179705.1	Unknown	atpA_9-ddl_1-gdh_1-purK_1-#-pstS_1-adk_1	FXIS01000196	Enterococcus faecium	VREN1804	blank	Human	United Kingdom	blank	2015'	GCA_900179705.1	1	0	0	0	0	0	1	0	0	0	0	1	0	0	0	0	0	0	0	0	0	0	0	0	1	0	0	0	1	0	0	0	0	0	0	0	1	0
GCA_900179715.1	Unknown	atpA_9-ddl_1-gdh_1-purK_1-#-pstS_1-adk_1	FXIT01000198	Enterococcus faecium	VREN1801	blank	Human	United Kingdom	blank	2015'	GCA_900179715.1	1	0	0	0	0	0	1	0	0	0	0	1	0	0	0	0	0	0	0	0	0	0	0	0	1	0	0	0	1	0	0	0	0	0	0	0	1	0
GCA_900179725.1	Unknown	atpA_9-ddl_1-gdh_1-purK_1-#-pstS_1-adk_1	FXJC01	Enterococcus faecium	VREN1844	blank	Human	United Kingdom	blank	2015'	GCA_900179725.1	1	0	0	0	0	0	1	0	0	0	0	1	0	0	0	0	0	0	0	0	0	0	0	0	1	0	0	0	1	0	0	0	0	0	0	0	1	0
GCA_900179735.1	Unknown	atpA_9-ddl_1-gdh_1-purK_1-#-pstS_1-adk_1	FXIV01	Enterococcus faecium	VREN1837	blank	Human	United Kingdom	blank	2015'	GCA_900179735.1	1	0	0	0	0	0	1	0	0	0	0	1	0	0	0	0	0	0	0	0	0	0	0	0	1	0	0	0	1	0	0	0	0	0	0	0	1	0
GCA_900179745.1	Unknown	atpA_9-ddl_1-gdh_1-purK_1-#-pstS_1-adk_1	FXJG01000197	Enterococcus faecium	VREN1812	blank	Human	United Kingdom	blank	2015'	GCA_900179745.1	1	0	0	0	0	0	1	0	0	0	0	1	0	0	0	0	0	0	0	0	0	0	0	0	1	0	0	0	1	0	0	0	0	0	0	0	1	0
GCA_900179755.1	Unknown	atpA_9-ddl_1-gdh_1-purK_1-#-pstS_1-adk_1	FXJA01000196	Enterococcus faecium	VREN1839	blank	Human	United Kingdom	blank	2015'	GCA_900179755.1	1	0	0	0	0	0	1	0	0	0	0	1	0	0	0	0	0	0	0	0	0	0	0	0	1	0	0	0	1	0	0	0	0	0	0	0	1	0
GCA_900179765.1	Unknown	atpA_9-ddl_1-gdh_1-purK_1-#-pstS_1-adk_1	FXJL01	Enterococcus faecium	VREN3646	blank	Human	United Kingdom	blank	2015'	GCA_900179765.1	1	0	0	0	0	0	0	0	0	0	0	0	0	0	0	0	0	0	0	0	0	0	0	0	1	0	0	0	1	0	0	0	0	0	0	0	1	0
GCA_900179775.1	Unknown	atpA_9-ddl_1-gdh_1-purK_1-#-pstS_1-adk_1	FXIZ01	Enterococcus faecium	VREN1845	blank	Human	United Kingdom	blank	2015'	GCA_900179775.1	1	0	0	0	0	0	1	0	0	0	0	1	0	0	0	0	0	0	0	0	0	0	0	0	1	0	0	0	1	0	0	0	0	0	0	0	1	0
GCA_900179785.1	78	atpA_15-ddl_1-gdh_1-purK_1-gyd_1-pstS_1-adk_1	FXJM01	Enterococcus faecium	VREN1874	blank	Human	United Kingdom	blank	2015'	GCA_900179785.1	1	1	0	0	0	0	0	0	0	0	0	0	0	0	0	0	0	0	0	0	0	0	0	0	1	0	0	0	1	0	0	0	0	0	0	0	1	0
GCA_900179795.1	Unknown	atpA_9-ddl_1-gdh_1-purK_1-#-pstS_1-adk_1	FXIY01	Enterococcus faecium	VREN1843	blank	Human	United Kingdom	blank	2015'	GCA_900179795.1	1	0	0	0	0	0	1	0	0	0	0	1	0	0	0	0	0	0	0	0	0	0	0	0	1	0	0	0	1	0	0	0	0	0	0	0	1	0
GCA_900179805.1	Unknown	atpA_9-ddl_1-gdh_1-purK_1-#-pstS_1-adk_1	FXKC01	Enterococcus faecium	VREN3647	blank	Human	United Kingdom	blank	2015'	GCA_900179805.1	1	0	0	0	0	0	0	0	0	0	0	0	0	0	0	0	0	0	0	0	0	0	0	0	1	0	0	0	1	0	0	0	0	0	0	0	1	0
GCA_900179815.1	Unknown	atpA_9-ddl_1-gdh_1-purK_1-#-pstS_1-adk_1	FXJN01000198	Enterococcus faecium	VREN1814	blank	Human	United Kingdom	blank	2015'	GCA_900179815.1	1	0	0	0	0	0	1	0	0	0	0	1	0	0	0	0	0	0	0	0	0	0	0	0	1	0	0	0	1	0	0	0	0	0	0	0	1	0
GCA_900179835.1	Unknown	atpA_9-ddl_1-gdh_1-purK_1-#-pstS_1-adk_1	FXJV01	Enterococcus faecium	VREN1780	blank	Human	United Kingdom	blank	2015'	GCA_900179835.1	1	0	0	0	0	0	1	0	0	0	0	1	0	0	0	0	0	0	0	0	0	0	0	0	1	0	0	0	1	0	0	0	0	0	0	0	1	0
GCA_900179845.1	Unknown	atpA_9-ddl_1-gdh_1-purK_1-#-pstS_1-adk_1	FXJO01000197	Enterococcus faecium	VREN1841	blank	Human	United Kingdom	blank	2015'	GCA_900179845.1	1	0	0	0	0	0	1	0	0	0	0	1	0	0	0	0	0	0	0	0	0	0	0	0	1	0	0	0	1	0	0	0	0	0	0	0	1	0
GCA_900179855.1	Unknown	atpA_9-ddl_1-gdh_1-purK_1-#-pstS_1-adk_1	FXIX01000198	Enterococcus faecium	VREN1810	blank	Human	United Kingdom	blank	2015'	GCA_900179855.1	1	0	0	0	0	0	1	0	0	0	0	1	0	0	0	0	0	0	0	0	0	0	0	0	1	0	0	0	1	0	0	0	0	0	0	0	1	0
GCA_900179865.1	Unknown	atpA_9-ddl_1-gdh_1-purK_1-#-pstS_1-adk_1	FXJB01000198	Enterococcus faecium	VREN1811	blank	Human	United Kingdom	blank	2015'	GCA_900179865.1	1	0	0	0	0	0	1	0	0	0	0	1	0	0	0	0	0	0	0	0	0	0	0	0	1	0	0	0	1	0	0	0	0	0	0	0	1	0
GCA_900179875.1	Unknown	atpA_9-ddl_1-gdh_1-purK_1-#-pstS_1-adk_1	FXJH01	Enterococcus faecium	VREN3648	blank	Human	United Kingdom	blank	2015'	GCA_900179875.1	1	0	0	0	0	0	0	0	0	0	0	0	0	0	0	0	0	0	0	0	0	0	0	0	1	0	0	0	1	0	0	0	0	0	0	0	1	0
GCA_900179885.1	Unknown	atpA_9-ddl_1-gdh_1-purK_1-#-pstS_1-adk_1	FXJS01	Enterococcus faecium	VREN3654	blank	Human	United Kingdom	blank	2015'	GCA_900179885.1	1	0	0	0	0	0	0	0	0	0	0	0	0	0	0	0	0	0	0	0	0	0	0	0	1	0	0	0	1	0	0	0	0	0	0	0	1	0
GCA_900179895.1	Unknown	atpA_9-ddl_1-gdh_1-purK_1-#-pstS_1-adk_1	FXKA01000198	Enterococcus faecium	VREN1809	blank	Human	United Kingdom	blank	2015'	GCA_900179895.1	1	0	0	0	0	0	1	0	0	0	0	1	0	0	0	0	0	0	0	0	0	0	0	0	1	0	0	0	1	0	0	0	0	0	0	0	1	0
GCA_900179905.1	Unknown	atpA_9-ddl_1-gdh_1-purK_1-#-pstS_1-adk_1	FXJZ01000198	Enterococcus faecium	VREN1807	blank	Human	United Kingdom	blank	2015'	GCA_900179905.1	1	0	0	0	0	0	1	0	0	0	0	1	0	0	0	0	0	0	0	0	0	0	0	0	1	0	0	0	1	0	0	0	0	0	0	0	1	0
GCA_900179925.1	Unknown	atpA_9-ddl_1-gdh_1-purK_1-#-pstS_1-adk_1	FXJD01	Enterococcus faecium	VREN1871	blank	Human	United Kingdom	blank	2015'	GCA_900179925.1	1	0	0	0	0	0	1	0	0	0	0	1	0	0	0	0	0	0	0	0	0	0	0	0	1	0	0	0	1	0	0	0	0	0	0	0	1	0
GCA_900179935.1	Unknown	atpA_9-ddl_1-gdh_1-purK_1-#-pstS_1-adk_1	FXIW01	Enterococcus faecium	VREN3281	blank	Human	United Kingdom	blank	2015'	GCA_900179935.1	1	0	0	0	0	0	0	0	0	0	0	1	0	0	0	0	0	0	0	0	0	0	0	0	1	0	0	0	1	0	0	0	0	0	0	0	1	0
GCA_900179945.1	Unknown	atpA_9-ddl_1-gdh_1-purK_1-#-pstS_1-adk_1	FXJF01000195	Enterococcus faecium	VREN1815	blank	Human	United Kingdom	blank	2015'	GCA_900179945.1	1	0	0	0	0	0	1	0	0	0	0	1	0	0	0	0	0	0	0	0	0	0	0	0	1	0	0	0	1	0	0	0	0	0	0	0	1	0
GCA_900179955.1	Unknown	atpA_9-ddl_1-gdh_1-purK_1-#-pstS_1-adk_1	FXJQ01000196	Enterococcus faecium	VREN1836	blank	Human	United Kingdom	blank	2015'	GCA_900179955.1	1	0	0	0	0	0	1	0	0	0	0	1	0	0	0	0	0	0	0	0	0	0	0	0	1	0	0	0	1	0	0	0	0	0	0	0	1	0
GCA_900179965.1	Unknown	atpA_9-ddl_1-gdh_1-purK_1-#-pstS_1-adk_1	FXJR01000197	Enterococcus faecium	VREN1813	blank	Human	United Kingdom	blank	2015'	GCA_900179965.1	1	0	0	0	0	0	1	0	0	0	0	1	0	0	0	0	0	0	0	0	0	0	0	0	1	0	0	0	1	0	0	0	0	0	0	0	1	0
GCA_900179975.1	Unknown	atpA_9-ddl_1-gdh_1-purK_1-#-pstS_1-adk_1	FXJT01	Enterococcus faecium	VREN1873	blank	Human	United Kingdom	blank	2015'	GCA_900179975.1	1	1	0	0	0	0	1	1	0	0	0	0	0	0	0	0	0	0	0	0	0	0	0	0	1	0	0	0	1	0	0	0	0	0	0	0	1	0
GCA_900179985.1	Unknown	atpA_9-ddl_1-gdh_1-purK_1-#-pstS_1-adk_1	FXJK01000198	Enterococcus faecium	VREN1842	blank	Human	United Kingdom	blank	2015'	GCA_900179985.1	1	0	0	0	0	0	1	0	0	0	0	1	0	0	0	0	0	0	0	0	0	0	0	0	1	0	0	0	1	0	0	0	0	0	0	0	1	0
GCA_900179995.1	Unknown	atpA_9-ddl_1-gdh_1-purK_1-#-pstS_1-adk_1	FXJP01	Enterococcus faecium	VREN3649	blank	Human	United Kingdom	blank	2015'	GCA_900179995.1	1	0	0	0	0	0	0	0	0	0	0	0	0	0	0	0	0	0	0	0	0	0	0	0	1	0	0	0	1	0	0	0	0	0	0	0	1	0
GCA_900180005.1	Unknown	atpA_9-ddl_1-gdh_1-purK_1-#-pstS_1-adk_1	FXJX01	Enterococcus faecium	VREN3686	blank	Human	United Kingdom	blank	2015'	GCA_900180005.1	1	0	0	0	0	0	0	0	0	0	0	0	0	0	0	0	0	0	0	0	0	0	0	0	1	0	0	0	1	0	0	0	0	0	0	0	1	0
GCA_900180015.1	Unknown	atpA_9-ddl_1-gdh_1-purK_1-#-pstS_1-adk_1	FXJY01	Enterococcus faecium	VREN1846	blank	Human	United Kingdom	blank	2015'	GCA_900180015.1	1	0	0	0	0	0	1	0	0	0	0	1	0	0	0	0	0	0	0	0	0	0	0	0	1	0	0	0	1	0	0	0	0	0	0	0	1	0
GCA_900180025.1	Unknown	atpA_9-ddl_1-gdh_1-purK_1-#-pstS_1-adk_1	FXJJ01000197	Enterococcus faecium	VREN1808	blank	Human	United Kingdom	blank	2015'	GCA_900180025.1	1	0	0	0	0	0	1	0	0	0	0	1	0	0	0	0	0	0	0	0	0	0	0	0	1	0	0	0	1	0	0	0	0	0	0	0	1	0
GCA_900180035.1	Unknown	atpA_9-ddl_1-gdh_1-purK_1-#-pstS_1-adk_1	FXJU01	Enterococcus faecium	VREN1872	blank	Human	United Kingdom	blank	2015'	GCA_900180035.1	1	1	0	0	0	0	1	1	0	0	0	0	0	0	0	0	0	0	0	0	0	0	0	0	1	0	0	0	1	0	0	0	0	0	0	0	1	0
GCA_900180045.1	Unknown	atpA_9-ddl_1-gdh_1-purK_1-#-pstS_1-adk_1	FXJW01000197	Enterococcus faecium	VREN1838	blank	Human	United Kingdom	blank	2015'	GCA_900180045.1	1	0	0	0	0	0	1	0	0	0	0	1	0	0	0	0	0	0	0	0	0	0	0	0	1	0	0	0	1	0	0	0	0	0	0	0	1	0
GCA_900180055.1	Unknown	atpA_9-ddl_1-gdh_1-purK_1-#-pstS_1-adk_1	FXKB01	Enterococcus faecium	VREN3655	blank	Human	United Kingdom	blank	2015'	GCA_900180055.1	1	0	0	0	0	0	0	0	0	0	0	0	0	0	0	0	0	0	0	0	0	0	0	0	1	0	0	0	1	0	0	0	0	0	0	0	1	0
GCA_900180065.1	Unknown	atpA_9-ddl_1-gdh_1-purK_1-#-pstS_1-adk_1	FXKD01	Enterococcus faecium	VREN3656	blank	Human	United Kingdom	blank	2015'	GCA_900180065.1	1	0	0	0	0	0	0	0	0	0	0	0	0	0	0	0	0	0	0	0	0	0	0	0	1	0	0	0	1	0	0	0	0	0	0	0	1	0
GCA_900180075.1	Unknown	atpA_9-ddl_1-gdh_1-purK_1-#-pstS_1-adk_1	FXKF01	Enterococcus faecium	VREN3657	blank	Human	United Kingdom	blank	2015'	GCA_900180075.1	1	0	0	0	0	0	0	0	0	0	0	0	0	0	0	0	0	0	0	0	0	0	0	0	1	0	0	0	1	0	0	0	0	0	0	0	1	0
GCA_900180085.1	Unknown	atpA_9-ddl_1-gdh_1-purK_1-#-pstS_1-adk_1	FXKE01	Enterococcus faecium	VREN3682	blank	Human	United Kingdom	blank	2015'	GCA_900180085.1	1	0	0	0	0	0	0	0	0	0	0	0	0	0	0	0	0	0	0	0	0	0	0	0	1	0	0	0	1	0	0	0	0	0	0	0	1	0
GCA_900180095.1	Unknown	atpA_9-ddl_1-gdh_1-purK_1-#-pstS_1-adk_1	FXKG01	Enterococcus faecium	VREN3684	blank	Human	United Kingdom	blank	2015'	GCA_900180095.1	1	0	0	0	0	0	0	0	0	0	0	0	0	0	0	0	0	0	0	0	0	0	0	0	1	0	0	0	1	0	0	0	0	0	0	0	1	0
GCA_900180105.1	Unknown	atpA_9-ddl_1-gdh_1-purK_1-#-pstS_1-adk_1	FXKH01	Enterococcus faecium	VREN3685	blank	Human	United Kingdom	blank	2015'	GCA_900180105.1	1	0	0	0	0	0	0	0	0	0	0	0	0	0	0	0	0	0	0	0	0	0	0	0	1	0	0	0	1	0	0	0	0	0	0	0	1	0
GCA_900180115.1	Unknown	atpA_9-ddl_1-gdh_1-purK_1-#-pstS_1-adk_1	FXKI01	Enterococcus faecium	VREN3292	blank	Human	United Kingdom	blank	2015'	GCA_900180115.1	1	0	0	0	0	0	0	0	0	0	0	1	0	0	0	0	0	0	0	0	0	0	0	0	1	0	0	0	1	0	0	0	0	0	0	0	1	0
GCA_900180125.1	Unknown	atpA_9-ddl_1-gdh_1-purK_1-#-pstS_1-adk_1	FXKJ01	Enterococcus faecium	VREN1745	blank	Human	United Kingdom	blank	2015'	GCA_900180125.1	1	0	0	0	0	0	1	0	0	0	0	1	0	0	0	0	0	0	0	0	0	0	0	0	1	0	0	0	1	0	0	0	0	0	0	0	1	0
GCA_900180145.1	Unknown	atpA_9-ddl_1-gdh_1-purK_1-#-pstS_1-adk_1	FXKL01	Enterococcus faecium	VREN1800	blank	Human	United Kingdom	blank	2015'	GCA_900180145.1	1	0	0	0	0	0	1	0	0	0	0	1	0	0	0	0	0	0	0	0	0	0	0	0	1	0	0	0	1	0	0	0	0	0	0	0	1	0
GCA_900180155.1	Unknown	atpA_7-ddl_1-gdh_1-purK_1-#-pstS_7-adk_1	FXKM01	Enterococcus faecium	VREN2306	blank	Human	United Kingdom	blank	2015'	GCA_900180155.1	1	0	0	0	0	0	0	0	0	0	0	0	0	0	0	0	0	0	0	0	0	0	0	0	1	0	0	0	1	0	0	0	0	0	0	0	1	0
GCA_900180165.1	Unknown	atpA_9-ddl_1-gdh_1-purK_1-#-pstS_1-adk_1	FXKQ01	Enterococcus faecium	VREN1870	blank	Human	United Kingdom	blank	2015'	GCA_900180165.1	1	0	0	0	0	0	1	1	0	0	0	1	0	0	0	0	0	0	0	0	0	0	0	0	1	0	0	0	1	0	0	0	0	0	0	0	1	0
GCA_900180175.1	78	atpA_15-ddl_1-gdh_1-purK_1-gyd_1-pstS_1-adk_1	FXKK01	Enterococcus faecium	VREN2773	blank	Human	United Kingdom	blank	2015'	GCA_900180175.1	1	1	0	0	0	0	0	0	0	0	0	0	0	0	0	0	0	0	0	0	0	0	0	0	1	0	0	0	1	0	0	0	0	0	0	0	1	0
GCA_900180185.1	Unknown	atpA_9-ddl_1-gdh_1-purK_1-#-pstS_1-adk_1	FXKP01	Enterococcus faecium	VREN3288	blank	Human	United Kingdom	blank	2015'	GCA_900180185.1	1	0	0	0	0	0	0	0	0	0	0	1	0	0	0	0	0	0	0	0	0	0	0	0	1	0	0	0	1	0	0	0	0	0	0	0	1	0
GCA_900180195.1	Unknown	atpA_9-ddl_1-gdh_1-purK_1-#-pstS_1-adk_1	FXKN01	Enterococcus faecium	VREN3282	blank	Human	United Kingdom	blank	2015'	GCA_900180195.1	1	0	0	0	0	0	0	0	0	0	0	1	0	0	0	0	0	0	0	0	0	0	0	0	1	0	0	0	1	0	0	0	0	0	0	0	1	0
GCA_900180205.1	Unknown	atpA_9-ddl_1-gdh_1-purK_1-#-pstS_1-adk_1	FXKO01	Enterococcus faecium	VREN3294	blank	Human	United Kingdom	blank	2015'	GCA_900180205.1	1	0	0	0	0	0	0	0	0	0	0	1	0	0	0	0	0	0	0	0	0	0	0	0	1	0	0	0	1	0	0	0	0	0	0	0	1	0
GCA_900180215.1	Unknown	atpA_9-ddl_1-gdh_1-purK_1-#-pstS_1-adk_1	FXKV01	Enterococcus faecium	VREN3650	blank	Human	United Kingdom	blank	2015'	GCA_900180215.1	1	0	0	0	0	0	0	0	0	0	0	0	0	0	0	0	0	0	0	0	0	0	0	0	1	0	0	0	1	0	0	0	0	0	0	0	1	0
GCA_900180225.1	Unknown	atpA_9-ddl_1-gdh_1-purK_1-#-pstS_1-adk_1	FXKS01	Enterococcus faecium	VREN3683	blank	Human	United Kingdom	blank	2015'	GCA_900180225.1	1	0	0	0	0	0	0	0	0	0	0	0	0	0	0	0	0	0	0	0	0	0	0	0	1	0	0	0	1	0	0	0	0	0	0	0	1	0
GCA_900180235.1	Unknown	atpA_9-ddl_1-gdh_1-purK_1-#-pstS_1-adk_1	FXLA01	Enterococcus faecium	VREN2172	blank	Human	United Kingdom	blank	2015'	GCA_900180235.1	1	0	0	0	0	0	1	0	0	0	0	1	0	0	0	0	0	0	0	0	0	0	0	0	1	0	0	0	1	0	0	0	0	0	0	0	1	0
GCA_900180245.1	Unknown	atpA_9-ddl_1-gdh_1-purK_1-#-pstS_1-adk_1	FXKU01	Enterococcus faecium	VREN3206	blank	Human	United Kingdom	blank	2015'	GCA_900180245.1	1	0	0	0	0	0	0	0	0	0	0	1	0	0	0	0	0	0	0	0	0	0	0	0	1	0	0	0	1	0	0	0	0	0	0	0	1	0
GCA_900180255.1	Unknown	atpA_9-ddl_1-gdh_1-purK_1-#-pstS_1-adk_1	FXKW01	Enterococcus faecium	VREN3653	blank	Human	United Kingdom	blank	2015'	GCA_900180255.1	1	0	0	0	0	0	0	0	0	0	0	0	0	0	0	0	0	0	0	0	0	0	0	0	1	0	0	0	1	0	0	0	0	0	0	0	1	0
GCA_900180265.1	Unknown	atpA_9-ddl_1-gdh_1-purK_1-#-pstS_1-adk_1	FXKT01	Enterococcus faecium	VREN3641	blank	Human	United Kingdom	blank	2015'	GCA_900180265.1	1	0	0	0	0	0	0	0	0	0	0	0	0	0	0	0	0	0	0	0	0	0	0	0	1	0	0	0	1	0	0	0	0	0	0	0	1	0
GCA_900180275.1	Unknown	atpA_9-ddl_1-gdh_1-purK_1-#-pstS_132-adk_1	FXKY01	Enterococcus faecium	VREN2849	blank	Human	United Kingdom	blank	2015'	GCA_900180275.1	1	1	0	0	0	0	0	1	0	0	0	1	0	0	0	0	0	0	0	0	0	0	0	0	1	0	0	0	1	0	0	0	0	0	0	0	0	0
GCA_900180285.1	Unknown	atpA_9-ddl_1-gdh_1-purK_1-#-pstS_1-adk_1	FXKX01	Enterococcus faecium	VREN3651	blank	Human	United Kingdom	blank	2015'	GCA_900180285.1	1	0	0	0	0	0	0	0	0	0	0	0	0	0	0	0	0	0	0	0	0	0	0	0	1	0	0	0	1	0	0	0	0	0	0	0	1	0
GCA_900180305.1	Unknown	atpA_9-ddl_1-gdh_1-purK_1-#-pstS_1-adk_1	FXLB01	Enterococcus faecium	VREN3735	blank	Human	United Kingdom	blank	2015'	GCA_900180305.1	1	0	0	0	0	0	0	0	0	0	0	0	0	0	0	0	0	0	0	0	0	0	0	0	1	0	0	0	1	0	0	0	0	0	0	0	1	0
GCA_900180315.1	Unknown	atpA_9-ddl_1-gdh_1-purK_1-#-pstS_1-adk_1	FXKZ01	Enterococcus faecium	VREN3643	blank	Human	United Kingdom	blank	2015'	GCA_900180315.1	1	0	0	0	0	0	0	0	0	0	0	0	0	0	0	0	0	0	0	0	0	0	0	0	1	0	0	0	1	0	0	0	0	0	0	0	1	0
GCA_900180325.1	Unknown	atpA_9-ddl_1-gdh_1-purK_1-#-pstS_1-adk_1	FXLC01	Enterococcus faecium	VREN3289	blank	Human	United Kingdom	blank	2015'	GCA_900180325.1	1	0	0	0	0	0	0	0	0	0	0	1	0	0	0	0	0	0	0	0	0	0	0	0	1	0	0	0	1	0	0	0	0	0	0	0	1	0
GCA_900180455.1	Unknown	atpA_9-ddl_1-gdh_1-purK_1-#-pstS_1-adk_1	FXLS01000197	Enterococcus faecium	VREN1806	blank	Human	United Kingdom	blank	2015'	GCA_900180455.1	1	0	0	0	0	0	1	0	0	0	0	1	0	0	0	0	0	0	0	0	0	0	0	0	1	0	0	0	1	0	0	0	0	0	0	0	1	0
GCA_900180465.1	Unknown	atpA_9-ddl_1-gdh_1-purK_1-#-pstS_1-adk_1	FXLR01	Enterococcus faecium	VREN3286	blank	Human	United Kingdom	blank	2015'	GCA_900180465.1	1	0	0	0	0	0	0	0	0	0	0	1	0	0	0	0	0	0	0	0	0	0	0	0	1	0	0	0	1	0	0	0	0	0	0	0	1	0
GCA_900302715.1	Unknown	atpA_1-ddl_1-gdh_1-purK_1-gyd_1-#-adk_1	OMLQ01000198	Enterococcus faecium	blank	blank	Rectal swab	blank	blank	blank'	GCA_900302715.1	1	1	0	0	0	0	0	1	0	0	0	1	0	0	0	0	0	0	0	0	0	0	0	0	1	0	0	0	1	0	0	0	0	0	0	0	1	0
GCA_900302725.1	Unknown	atpA_1-#-gdh_1-purK_1-gyd_1-#-adk_1	OMLR01000198	Enterococcus faecium	blank	blank	Rectal swab	blank	blank	blank'	GCA_900302725.1	1	1	0	0	0	0	0	1	0	0	0	1	0	0	0	0	0	0	0	0	0	0	0	0	1	0	0	0	1	0	0	0	0	0	0	0	1	0
GCA_900302735.1	Unknown	atpA_1-ddl_1-gdh_1-purK_1-gyd_1-#-adk_1	OMLS01000193	Enterococcus faecium	blank	blank	Rectal swab	blank	blank	blank'	GCA_900302735.1	1	1	0	0	0	0	0	1	0	0	0	1	0	0	0	0	0	0	0	0	0	0	0	0	1	0	0	0	1	0	0	0	0	0	0	0	1	0
GCA_900302765.1	Unknown	atpA_1-ddl_1-gdh_1-purK_1-gyd_1-#-adk_1	OMLT01000198	Enterococcus faecium	blank	blank	Rectal swab	blank	blank	blank'	GCA_900302765.1	1	0	0	0	0	0	0	1	0	0	0	1	0	0	0	0	0	0	0	0	0	0	0	0	1	0	0	0	1	0	0	0	0	0	0	0	1	0
GCA_900302775.1	Unknown	atpA_1-ddl_1-gdh_1-purK_1-gyd_1-#-adk_1	OMLU01000198	Enterococcus faecium	blank	blank	Rectal swab	blank	blank	blank'	GCA_900302775.1	1	1	0	0	0	0	0	1	0	0	0	1	0	0	0	0	0	0	0	0	0	0	0	0	1	0	0	0	1	0	0	0	0	0	0	0	1	0
GCA_900302785.1	Unknown	atpA_1-ddl_1-gdh_1-purK_1-gyd_1-#-adk_1	OMLW01000194	Enterococcus faecium	blank	blank	Rectal swab	blank	blank	blank'	GCA_900302785.1	1	1	0	0	0	0	0	1	0	0	0	1	0	0	0	0	0	0	0	0	0	0	0	0	1	0	0	0	1	0	0	0	0	0	0	0	1	0
GCA_900302795.1	Unknown	atpA_1-ddl_1-gdh_1-purK_1-gyd_1-#-adk_1	OMLV01000196	Enterococcus faecium	blank	blank	Rectal swab	blank	blank	blank'	GCA_900302795.1	1	0	0	0	0	0	0	1	0	0	0	1	0	0	0	0	0	0	0	0	0	0	0	0	1	0	0	0	1	0	0	0	0	0	0	0	1	0
GCA_900302805.1	Unknown	atpA_1-ddl_1-gdh_1-purK_1-gyd_1-#-adk_1	OMLY01000197	Enterococcus faecium	blank	blank	Rectal swab	blank	blank	blank'	GCA_900302805.1	1	1	0	0	0	0	0	1	0	0	0	1	0	0	0	0	0	0	0	0	0	0	0	0	1	0	0	0	1	0	0	0	0	0	0	0	1	0
GCA_900302815.1	Unknown	atpA_1-ddl_1-gdh_1-purK_1-gyd_1-#-adk_1	OMLX01000193	Enterococcus faecium	blank	blank	Rectal swab	blank	blank	blank'	GCA_900302815.1	1	0	0	0	0	0	0	1	0	0	0	1	0	0	0	0	0	0	0	0	0	0	0	0	1	0	0	0	1	0	0	0	0	0	0	0	1	0
GCA_900302825.1	Unknown	atpA_1-ddl_1-gdh_1-purK_1-gyd_1-#-adk_1	OMLZ01000194	Enterococcus faecium	blank	blank	Rectal swab	blank	blank	blank'	GCA_900302825.1	1	1	0	0	0	0	0	1	0	0	0	1	0	0	0	0	0	0	0	0	0	0	0	0	1	0	0	0	1	0	0	0	0	0	0	0	1	0
GCA_900302835.1	Unknown	atpA_1-ddl_1-gdh_1-purK_1-gyd_1-#-adk_1	OMMB01000190	Enterococcus faecium	blank	blank	Rectal swab	blank	blank	blank'	GCA_900302835.1	1	0	0	0	0	0	0	1	0	0	0	1	0	0	0	0	0	0	0	0	0	0	0	0	1	0	0	0	1	0	0	0	0	0	0	0	1	0
GCA_900302845.1	Unknown	atpA_1-ddl_1-gdh_1-purK_1-gyd_1-#-adk_1	OMMA01000194	Enterococcus faecium	blank	blank	Rectal swab	blank	blank	blank'	GCA_900302845.1	1	0	0	0	0	0	0	1	0	0	0	1	0	0	0	0	0	0	0	0	0	0	0	0	1	0	0	0	1	0	0	0	0	0	0	0	1	0
GCA_900302855.1	Unknown	atpA_1-ddl_1-gdh_1-purK_1-gyd_1-#-adk_1	OMMC01000196	Enterococcus faecium	blank	blank	Rectal swab	blank	blank	blank'	GCA_900302855.1	1	0	0	0	0	0	0	1	0	0	0	1	0	0	0	0	0	0	0	0	0	0	0	0	1	0	0	0	1	0	0	0	0	0	0	0	1	0
GCA_900302865.1	Unknown	atpA_1-ddl_1-gdh_1-purK_1-gyd_1-#-adk_1	OMME01000198	Enterococcus faecium	blank	blank	Rectal swab	blank	blank	blank'	GCA_900302865.1	1	1	0	0	0	0	0	1	0	0	0	1	0	0	0	0	0	0	0	0	0	0	0	0	1	0	0	0	1	0	0	0	0	0	0	0	1	0
GCA_900302875.1	Unknown	atpA_1-ddl_1-gdh_1-purK_1-gyd_1-#-adk_1	OMMD01000198	Enterococcus faecium	blank	blank	Rectal swab	blank	blank	blank'	GCA_900302875.1	1	1	0	0	0	0	0	1	0	0	0	1	0	0	0	0	0	0	0	0	0	0	0	0	1	0	0	0	1	0	0	0	0	0	0	0	1	0
GCA_900302885.1	Unknown	atpA_1-ddl_1-gdh_1-purK_1-gyd_1-#-adk_1	OMMF01000198	Enterococcus faecium	blank	blank	Rectal swab	blank	blank	blank'	GCA_900302885.1	1	0	0	0	0	0	0	1	0	0	0	1	0	0	0	0	0	0	0	0	0	0	0	0	1	0	0	0	1	0	0	0	0	0	0	0	1	0
GCA_900302895.1	Unknown	atpA_1-ddl_1-gdh_1-purK_1-gyd_1-#-adk_1	OMMG01000196	Enterococcus faecium	blank	blank	Rectal swab	blank	blank	blank'	GCA_900302895.1	1	1	0	0	0	0	0	1	0	0	0	1	0	0	0	0	0	0	0	0	0	0	0	0	1	0	0	0	1	0	0	0	0	0	0	0	1	0
GCA_900302905.1	Unknown	atpA_1-ddl_1-gdh_1-purK_1-gyd_1-#-adk_1	OMMH01000198	Enterococcus faecium	blank	blank	Rectal swab	blank	blank	blank'	GCA_900302905.1	1	1	0	0	0	0	0	1	0	0	0	1	0	0	0	0	0	0	0	0	0	0	0	0	1	0	0	0	1	0	0	0	0	0	0	0	1	0
GCA_900302915.1	Unknown	atpA_1-ddl_1-gdh_1-purK_1-gyd_1-#-adk_1	OMMI01000195	Enterococcus faecium	blank	blank	Rectal swab	blank	blank	blank'	GCA_900302915.1	1	0	0	0	0	0	0	1	0	0	0	1	0	0	0	0	0	0	0	0	0	0	0	0	1	0	0	0	1	0	0	0	0	0	0	0	1	0
GCA_900302925.1	Unknown	atpA_1-ddl_1-gdh_1-purK_1-gyd_1-#-adk_1	OMMK01000197	Enterococcus faecium	blank	blank	Rectal swab	blank	blank	blank'	GCA_900302925.1	1	0	0	0	0	0	0	1	0	0	0	1	0	0	0	0	0	0	0	0	0	0	0	0	1	0	0	0	1	0	0	0	0	0	0	0	1	0
GCA_900302935.1	Unknown	atpA_1-ddl_1-gdh_1-purK_1-gyd_1-#-adk_1	OMMJ01000197	Enterococcus faecium	blank	blank	Rectal swab	blank	blank	blank'	GCA_900302935.1	1	0	0	0	0	0	0	1	0	0	0	1	0	0	0	0	0	0	0	0	0	0	0	0	1	0	0	0	1	0	0	0	0	0	0	0	1	0
GCA_900302945.1	Unknown	atpA_1-ddl_1-gdh_1-purK_1-gyd_1-#-adk_1	OMML01000198	Enterococcus faecium	blank	blank	Rectal swab	blank	blank	blank'	GCA_900302945.1	1	1	0	0	0	0	0	1	0	0	0	1	0	0	0	0	0	0	0	0	0	0	0	0	1	0	0	0	1	0	0	0	0	0	0	0	1	0
GCA_900302955.1	Unknown	atpA_1-ddl_1-gdh_1-purK_1-gyd_1-#-adk_1	OMMM01000198	Enterococcus faecium	blank	blank	Rectal swab	blank	blank	blank'	GCA_900302955.1	1	1	0	0	0	0	0	1	0	0	0	1	0	0	0	0	0	0	0	0	0	0	0	0	1	0	0	0	1	0	0	0	0	0	0	0	1	0
GCA_900302965.1	Unknown	atpA_1-ddl_1-gdh_1-purK_1-gyd_1-#-adk_1	OMMN01000198	Enterococcus faecium	blank	blank	Rectal swab	blank	blank	blank'	GCA_900302965.1	1	0	0	0	0	0	0	1	0	0	0	1	0	0	0	0	0	0	0	0	0	0	0	0	1	0	0	0	1	0	0	0	0	0	0	0	1	0
GCA_900302975.1	Unknown	atpA_1-ddl_1-gdh_1-purK_1-gyd_1-#-adk_1	OMMO01000195	Enterococcus faecium	blank	blank	Rectal swab	blank	blank	blank'	GCA_900302975.1	1	1	0	0	0	0	0	1	0	0	0	1	0	0	0	0	0	0	0	0	0	0	0	0	1	0	0	0	1	0	0	0	0	0	0	0	1	0
GCA_900302985.1	Unknown	atpA_1-ddl_1-gdh_1-purK_1-gyd_1-#-adk_1	OMMP01000197	Enterococcus faecium	blank	blank	Rectal swab	blank	blank	blank'	GCA_900302985.1	1	1	0	0	0	0	0	1	0	0	0	1	0	0	0	0	0	0	0	0	0	0	0	0	1	0	0	0	1	0	0	0	0	0	0	0	1	0
GCA_900302995.1	Unknown	atpA_1-ddl_1-gdh_1-purK_1-gyd_1-#-adk_1	OMMR01000198	Enterococcus faecium	blank	blank	Rectal swab	blank	blank	blank'	GCA_900302995.1	1	1	0	0	0	0	0	1	0	0	0	1	0	0	0	0	0	0	0	0	0	0	0	0	1	0	0	0	1	0	0	0	0	0	0	0	1	0
GCA_900303005.1	Unknown	atpA_1-ddl_1-gdh_1-purK_1-gyd_1-#-adk_1	OMMQ01000198	Enterococcus faecium	blank	blank	Rectal swab	blank	blank	blank'	GCA_900303005.1	1	1	0	0	0	0	0	1	0	0	0	1	0	0	0	0	0	0	0	0	0	0	0	0	1	0	0	0	1	0	0	0	0	0	0	0	1	0
GCA_900303015.1	Unknown	atpA_1-ddl_1-gdh_1-purK_1-gyd_1-#-adk_1	OMMS01000195	Enterococcus faecium	blank	blank	Rectal swab	blank	blank	blank'	GCA_900303015.1	1	0	0	0	0	0	0	1	0	0	0	1	0	0	0	0	0	0	0	0	0	0	0	0	1	0	0	0	1	0	0	0	0	0	0	0	1	0
GCA_900303025.1	Unknown	atpA_1-ddl_1-gdh_1-purK_1-gyd_1-#-adk_1	OMMU01000197	Enterococcus faecium	blank	blank	Rectal swab	blank	blank	blank'	GCA_900303025.1	1	1	0	0	0	0	0	1	0	0	0	1	0	0	0	0	0	0	0	0	0	0	0	0	1	0	0	0	1	0	0	0	0	0	0	0	1	0
GCA_900303035.1	Unknown	atpA_1-ddl_87-gdh_1-purK_1-gyd_1-#-adk_1	OMMT01000198	Enterococcus faecium	blank	blank	Rectal swab	blank	blank	blank'	GCA_900303035.1	1	1	0	0	0	0	0	1	0	0	0	1	0	0	0	0	0	0	0	0	0	0	0	0	1	0	0	0	1	0	0	0	0	0	0	0	1	0
GCA_900303045.1	Unknown	atpA_1-ddl_1-gdh_1-purK_1-gyd_1-#-adk_1	OMMW01000198	Enterococcus faecium	blank	blank	Rectal swab	blank	blank	blank'	GCA_900303045.1	1	1	0	0	0	0	0	1	0	0	0	1	0	0	0	0	0	0	0	0	0	0	0	0	1	0	0	0	1	0	0	0	0	0	0	0	1	0
GCA_900303055.1	Unknown	atpA_1-ddl_87-gdh_1-purK_1-gyd_1-#-adk_1	OMMX01000191	Enterococcus faecium	blank	blank	Rectal swab	blank	blank	blank'	GCA_900303055.1	1	1	0	0	0	0	0	1	0	0	0	1	0	0	0	0	0	0	0	0	0	0	0	0	1	0	0	0	1	0	0	0	0	0	0	0	1	0
GCA_900303065.1	Unknown	atpA_1-#-gdh_1-purK_1-gyd_1-#-adk_1	OMMY01000194	Enterococcus faecium	blank	blank	Rectal swab	blank	blank	blank'	GCA_900303065.1	1	1	0	0	0	0	0	1	0	0	0	1	0	0	0	0	0	0	0	0	0	0	0	0	1	0	0	0	1	0	0	0	0	0	0	0	1	0
GCA_900303075.1	Unknown	atpA_1-ddl_1-gdh_1-purK_1-gyd_1-#-adk_1	OMNA01000198	Enterococcus faecium	blank	blank	Rectal swab	blank	blank	blank'	GCA_900303075.1	1	1	0	0	0	0	0	1	0	0	0	1	0	0	0	0	0	0	0	0	0	0	0	0	1	0	0	0	1	0	0	0	0	0	0	0	1	0
GCA_900303085.1	Unknown	atpA_1-ddl_1-gdh_1-purK_1-gyd_1-#-adk_1	OMMZ01000198	Enterococcus faecium	blank	blank	Rectal swab	blank	blank	blank'	GCA_900303085.1	1	1	0	0	0	0	0	1	0	0	0	1	0	0	0	0	0	0	0	0	0	0	0	0	1	0	0	0	0	0	0	0	0	0	0	0	1	0
GCA_900303095.1	Unknown	atpA_1-ddl_1-gdh_1-purK_1-gyd_1-#-adk_1	OMNB01000198	Enterococcus faecium	blank	blank	Rectal swab	blank	blank	blank'	GCA_900303095.1	1	1	0	0	0	0	0	1	0	0	0	1	0	0	0	0	0	0	0	0	0	0	0	0	1	0	0	0	1	0	0	0	0	0	0	0	1	0
GCA_900303105.1	Unknown	atpA_1-ddl_1-gdh_1-purK_1-gyd_1-#-adk_1	OMNC01000198	Enterococcus faecium	blank	blank	Rectal swab	blank	blank	blank'	GCA_900303105.1	1	0	0	0	0	0	0	1	0	0	0	1	0	0	0	0	0	0	0	0	0	0	0	0	1	0	0	0	1	0	0	0	0	0	0	0	1	0
GCA_900303115.1	Unknown	atpA_1-ddl_87-gdh_1-purK_1-gyd_1-#-adk_1	OMND01000196	Enterococcus faecium	blank	blank	Rectal swab	blank	blank	blank'	GCA_900303115.1	1	1	0	0	0	0	0	1	0	0	0	1	0	0	0	0	0	0	0	0	0	0	0	0	1	0	0	0	1	0	0	0	0	0	0	0	1	0
GCA_900303125.1	Unknown	atpA_1-ddl_1-gdh_1-purK_1-gyd_1-#-adk_1	OMNF01000194	Enterococcus faecium	blank	blank	Rectal swab	blank	blank	blank'	GCA_900303125.1	1	1	0	0	0	0	0	1	0	0	0	1	0	0	0	0	0	0	0	0	0	0	0	0	1	0	0	0	1	0	0	0	0	0	0	0	1	0
GCA_900303135.1	Unknown	atpA_1-ddl_1-gdh_1-purK_1-gyd_1-#-adk_1	OMNG01000198	Enterococcus faecium	blank	blank	Rectal swab	blank	blank	blank'	GCA_900303135.1	1	1	0	0	0	0	0	1	0	0	0	1	0	0	0	0	0	0	0	0	0	0	0	0	1	0	0	0	1	0	0	0	0	0	0	0	1	0
GCA_900303145.1	Unknown	atpA_1-ddl_1-gdh_1-purK_1-gyd_1-#-adk_1	OMNE01000194	Enterococcus faecium	blank	blank	Rectal swab	blank	blank	blank'	GCA_900303145.1	1	1	0	0	0	0	0	1	0	0	0	1	0	0	0	0	0	0	0	0	0	0	0	0	1	0	0	0	1	0	0	0	0	0	0	0	1	0
GCA_900303165.1	Unknown	atpA_1-ddl_1-gdh_1-purK_1-gyd_1-#-adk_1	OMNH01000197	Enterococcus faecium	blank	blank	Rectal swab	blank	blank	blank'	GCA_900303165.1	1	1	0	0	0	0	0	1	0	0	0	1	0	0	0	0	0	0	0	0	0	0	0	0	1	0	0	0	1	0	0	0	0	0	0	0	1	0
GCA_900303175.1	Unknown	atpA_1-ddl_1-gdh_1-purK_1-gyd_1-#-adk_1	OMNJ01000197	Enterococcus faecium	blank	blank	Rectal swab	blank	blank	blank'	GCA_900303175.1	1	1	0	0	0	0	0	1	0	0	0	1	0	0	0	0	0	0	0	0	0	0	0	0	1	0	0	0	1	0	0	0	0	0	0	0	1	0
GCA_900303185.1	Unknown	atpA_1-ddl_1-gdh_1-purK_1-gyd_1-#-adk_1	OMNK01000197	Enterococcus faecium	blank	blank	Rectal swab	blank	blank	blank'	GCA_900303185.1	1	0	0	0	0	0	0	1	0	0	0	1	0	0	0	0	0	0	0	0	0	0	0	0	1	0	0	0	1	0	0	0	0	0	0	0	1	0
GCA_900303195.1	Unknown	atpA_1-ddl_1-gdh_1-purK_1-gyd_1-#-adk_1	OMNL01000198	Enterococcus faecium	blank	blank	Rectal swab	blank	blank	blank'	GCA_900303195.1	1	0	0	0	0	0	0	1	0	0	0	1	0	0	0	0	0	0	0	0	0	0	0	0	1	0	0	0	1	0	0	0	0	0	0	0	1	0
GCA_900303295.1	Unknown	atpA_1-ddl_1-gdh_1-purK_1-gyd_1-#-adk_1	OMNY01000192	Enterococcus faecium	blank	blank	Rectal swab	blank	blank	blank'	GCA_900303295.1	1	1	0	0	0	0	0	1	0	0	0	1	0	0	0	0	0	0	0	0	0	0	0	0	1	0	0	0	1	0	0	0	0	0	0	0	1	0
GCA_900448025.1	Unknown	atpA_7-ddl_1-gdh_1-purK_1-#-pstS_1-adk_1	UFYS01	Enterococcus faecium	NCTC12952	Lancefield Group D	blank	blank	blank	blank'	GCA_900448025.1	1	0	0	0	0	0	0	0	0	0	0	0	0	0	0	0	0	0	0	0	0	0	0	0	0	1	0	0	0	1	0	0	0	0	0	0	0	1
GCA_900448035.1	Unknown	atpA_7-ddl_1-gdh_1-purK_1-#-pstS_1-adk_1	UFYT01	Enterococcus faecium	NCTC12202	Biotype 1	blank	blank	blank	blank'	GCA_900448035.1	1	0	0	0	0	0	0	0	0	0	0	0	0	0	0	0	0	0	0	0	0	0	0	0	1	0	0	0	1	0	0	0	0	0	0	0	1	0
GCA_900634805.1	6	atpA_4-ddl_2-gdh_1-purK_9-gyd_1-pstS_1-adk_5	LR132068	Enterococcus faecium	blank	blank	blank	blank	blank	blank'	GCA_900634805.1	1	0	0	0	0	0	0	0	0	0	0	0	0	0	0	0	0	0	0	0	0	0	0	0	1	0	0	0	1	0	0	0	0	0	0	0	1	0
GCA_900638775.1	310	atpA_9-ddl_2-gdh_1-purK_6-gyd_22-pstS_7-adk_1	LR135173	Enterococcus faecium	blank	blank	blank	blank	blank	blank'	GCA_900638775.1	1	0	0	0	0	0	0	0	0	0	0	0	0	0	0	0	0	0	0	0	0	0	0	0	1	0	0	0	1	0	0	0	0	0	0	0	1	0
GCA_900638815.1	5	atpA_5-ddl_2-gdh_1-purK_9-gyd_1-pstS_1-adk_5	LR135180	Enterococcus faecium	blank	blank	blank	blank	blank	blank'	GCA_900638815.1	1	0	0	0	0	0	0	0	0	0	0	0	0	0	0	0	0	0	0	0	0	0	0	0	1	0	0	0	1	0	0	0	0	0	0	0	1	0
GCA_900639335.1	17	atpA_1-ddl_1-gdh_1-purK_1-gyd_1-pstS_1-adk_1	LR135242	Enterococcus faecium	blank	blank	blank	blank	blank	blank'	GCA_900639335.1	1	1	0	0	0	0	1	0	0	0	0	1	0	0	0	0	0	0	0	0	0	0	0	0	1	0	0	0	1	0	0	0	0	0	0	0	1	0
GCA_900639345.1	Unknown	atpA_7-ddl_1-gdh_1-purK_1-#-pstS_1-adk_1	LR135202	Enterococcus faecium	blank	blank	blank	blank	blank	blank'	GCA_900639345.1	1	0	0	0	0	0	0	0	0	0	0	0	0	0	0	0	0	0	0	0	0	0	0	0	1	0	0	0	1	0	0	0	0	0	0	0	1	0
GCA_900639355.1	Unknown	atpA_7-ddl_1-gdh_1-purK_1-#-pstS_1-adk_1	LR135234	Enterococcus faecium	blank	blank	blank	blank	blank	blank'	GCA_900639355.1	1	0	0	0	0	0	1	0	0	0	0	1	0	0	0	0	0	0	0	0	0	0	0	0	1	0	0	0	1	0	0	0	0	0	0	0	1	0
GCA_900639365.1	Unknown	atpA_7-ddl_1-gdh_1-purK_1-#-pstS_1-adk_1	LR135208	Enterococcus faecium	blank	blank	blank	blank	blank	blank'	GCA_900639365.1	1	1	0	0	0	0	1	0	0	0	0	1	0	0	0	0	0	0	0	0	0	0	0	0	0	0	0	0	1	0	0	0	0	0	0	0	1	0
GCA_900639385.1	17	atpA_1-ddl_1-gdh_1-purK_1-gyd_1-pstS_1-adk_1	LR135225	Enterococcus faecium	blank	blank	blank	blank	blank	blank'	GCA_900639385.1	1	1	0	0	0	0	1	0	0	0	0	0	0	0	0	0	0	0	0	0	0	0	0	0	1	0	0	0	1	0	0	0	0	0	0	0	1	0
GCA_900639395.1	203	atpA_15-ddl_1-gdh_1-purK_1-gyd_1-pstS_20-adk_1	CP027519	Enterococcus faecium	blank	blank	blank	blank	blank	blank'	GCA_900639395.1	1	1	0	0	0	0	1	0	0	0	0	1	0	0	0	0	0	0	0	0	0	0	0	0	1	0	0	0	1	0	0	0	0	0	0	0	1	0
GCA_900639415.1	17	atpA_1-ddl_1-gdh_1-purK_1-gyd_1-pstS_1-adk_1	LR135253	Enterococcus faecium	blank	blank	blank	blank	blank	blank'	GCA_900639415.1	1	1	0	0	0	0	1	0	0	0	0	1	0	0	0	0	0	0	0	0	0	0	0	0	1	0	0	0	1	0	0	0	0	0	0	0	1	0
GCA_900639425.1	78	atpA_15-ddl_1-gdh_1-purK_1-gyd_1-pstS_1-adk_1	LR135257	Enterococcus faecium	blank	blank	blank	blank	blank	blank'	GCA_900639425.1	1	1	0	0	0	0	1	0	0	0	0	1	0	0	0	0	0	0	0	0	0	0	0	0	1	0	0	0	1	0	0	0	0	0	0	0	1	0
GCA_900639445.1	Unknown	atpA_7-ddl_1-gdh_1-purK_1-#-pstS_20-adk_1	LR135292	Enterococcus faecium	blank	blank	blank	blank	blank	blank'	GCA_900639445.1	1	1	0	0	0	0	1	0	0	0	0	1	0	0	0	0	0	0	0	0	0	0	0	0	0	1	0	0	0	1	0	0	0	0	0	0	0	1
GCA_900639455.1	117	atpA_9-ddl_1-gdh_1-purK_1-gyd_1-pstS_1-adk_1	LR135296	Enterococcus faecium	blank	blank	blank	blank	blank	blank'	GCA_900639455.1	1	1	0	0	0	0	0	0	0	0	0	1	0	0	0	0	0	0	0	0	0	0	0	0	0	1	0	0	0	1	0	0	0	0	0	0	0	1
GCA_900639465.1	117	atpA_9-ddl_1-gdh_1-purK_1-gyd_1-pstS_1-adk_1	LR135306	Enterococcus faecium	blank	blank	blank	blank	blank	blank'	GCA_900639465.1	1	0	0	0	0	0	1	0	0	0	0	1	0	0	0	0	0	0	0	0	0	0	0	0	0	1	0	0	0	1	0	0	0	0	0	0	0	1
GCA_900639475.1	17	atpA_1-ddl_1-gdh_1-purK_1-gyd_1-pstS_1-adk_1	CAAAHI01	Enterococcus faecium	blank	blank	blank	blank	blank	blank'	GCA_900639475.1	1	1	0	0	0	0	1	0	0	0	0	1	0	0	0	0	0	0	0	0	0	0	0	0	1	0	0	0	1	0	0	0	0	0	0	0	1	0
GCA_900639485.1	412	atpA_15-ddl_1-gdh_1-purK_44-gyd_1-pstS_20-adk_1	LR135316	Enterococcus faecium	blank	blank	blank	blank	blank	blank'	GCA_900639485.1	1	1	0	0	0	0	1	0	0	0	0	1	0	0	0	0	0	0	0	0	0	0	0	0	1	0	0	0	1	0	0	0	0	0	0	0	1	0
GCA_900639495.1	Unknown	atpA_7-ddl_1-gdh_1-purK_1-#-pstS_1-adk_1	LR135338	Enterococcus faecium	blank	blank	blank	blank	blank	blank'	GCA_900639495.1	1	0	0	1	0	0	1	0	1	0	0	1	0	0	0	0	0	0	0	0	0	0	0	0	1	0	0	0	1	0	0	0	0	0	0	0	1	0
GCA_900639505.1	117	atpA_9-ddl_1-gdh_1-purK_1-gyd_1-pstS_1-adk_1	LR135343	Enterococcus faecium	blank	blank	blank	blank	blank	blank'	GCA_900639505.1	1	0	0	0	0	0	1	0	0	0	0	1	0	0	0	0	0	0	0	0	0	0	0	0	0	1	0	0	0	1	0	0	0	0	0	0	0	1
GCA_900639515.1	192	atpA_15-ddl_1-gdh_1-purK_1-gyd_1-pstS_7-adk_1	LR135330	Enterococcus faecium	blank	blank	blank	blank	blank	blank'	GCA_900639515.1	1	0	0	0	0	0	1	0	0	0	0	1	0	0	0	0	0	0	0	0	0	0	0	0	0	1	0	0	0	1	0	0	0	0	0	0	0	1
GCA_900639525.1	192	atpA_15-ddl_1-gdh_1-purK_1-gyd_1-pstS_7-adk_1	LR135323	Enterococcus faecium	blank	blank	blank	blank	blank	blank'	GCA_900639525.1	1	0	0	0	0	0	1	0	0	0	0	1	0	0	0	0	0	0	0	0	0	0	0	0	0	1	0	0	0	1	0	0	0	0	0	0	0	1
GCA_900639535.1	117	atpA_9-ddl_1-gdh_1-purK_1-gyd_1-pstS_1-adk_1	LR135350	Enterococcus faecium	blank	blank	blank	blank	blank	blank'	GCA_900639535.1	1	0	0	0	0	0	0	0	0	0	0	0	0	0	0	0	0	0	0	0	0	0	0	0	1	0	0	0	1	0	0	0	0	0	0	0	1	0
GCA_900639545.1	117	atpA_9-ddl_1-gdh_1-purK_1-gyd_1-pstS_1-adk_1	LR135393	Enterococcus faecium	blank	blank	blank	blank	blank	blank'	GCA_900639545.1	1	1	0	0	0	0	1	0	0	0	0	1	0	0	0	0	0	0	0	0	0	0	0	0	0	1	0	0	0	1	0	0	0	0	0	0	0	1
GCA_900639555.1	Unknown	atpA_9-ddl_1-gdh_1-purK_1-#-pstS_1-adk_1	LR135383	Enterococcus faecium	blank	blank	blank	blank	blank	blank'	GCA_900639555.1	1	1	0	0	0	0	0	0	0	0	0	0	0	0	0	0	0	0	0	0	0	0	0	0	1	0	0	0	1	0	0	0	0	0	0	0	1	0
GCA_900639575.1	203	atpA_15-ddl_1-gdh_1-purK_1-gyd_1-pstS_20-adk_1	CP027519	Enterococcus faecium	blank	blank	blank	blank	blank	blank'	GCA_900639575.1	1	0	0	0	0	0	1	0	0	0	0	0	0	0	0	0	0	0	0	0	0	0	0	0	1	0	0	0	1	0	0	0	0	0	0	0	1	0
GCA_900639585.1	Unknown	atpA_9-ddl_1-gdh_1-purK_1-#-pstS_1-adk_1	LR135363	Enterococcus faecium	blank	blank	blank	blank	blank	blank'	GCA_900639585.1	1	0	0	0	0	0	0	0	0	0	0	0	0	0	0	0	0	0	0	0	0	0	0	0	0	1	0	0	0	1	0	0	0	0	0	0	0	1
GCA_900639595.1	117	atpA_9-ddl_1-gdh_1-purK_1-gyd_1-pstS_1-adk_1	LR135407	Enterococcus faecium	blank	blank	blank	blank	blank	blank'	GCA_900639595.1	1	1	0	0	0	0	1	0	0	0	0	1	0	0	0	0	0	0	0	0	0	0	0	0	0	1	0	0	0	1	0	0	0	0	0	0	0	1
GCA_900639605.1	117	atpA_9-ddl_1-gdh_1-purK_1-gyd_1-pstS_1-adk_1	LR135400	Enterococcus faecium	blank	blank	blank	blank	blank	blank'	GCA_900639605.1	1	1	0	0	0	0	1	0	0	0	0	1	0	0	0	0	0	0	0	0	0	0	0	0	0	1	0	0	0	1	0	0	0	0	0	0	0	1
GCA_900639625.1	117	atpA_9-ddl_1-gdh_1-purK_1-gyd_1-pstS_1-adk_1	LR135413	Enterococcus faecium	blank	blank	blank	blank	blank	blank'	GCA_900639625.1	1	1	0	0	0	0	1	0	0	0	0	1	0	0	0	0	0	0	0	0	0	0	0	0	0	1	0	0	0	1	0	0	0	0	0	0	0	1
GCA_900639645.1	117	atpA_9-ddl_1-gdh_1-purK_1-gyd_1-pstS_1-adk_1	LR135427	Enterococcus faecium	blank	blank	blank	blank	blank	blank'	GCA_900639645.1	1	0	0	0	0	0	1	0	0	0	0	1	0	0	0	0	0	0	0	0	0	0	0	0	0	1	0	0	0	1	0	0	0	0	0	0	0	1
GCA_900639665.1	203	atpA_15-ddl_1-gdh_1-purK_1-gyd_1-pstS_20-adk_1	CP027519	Enterococcus faecium	blank	blank	blank	blank	blank	blank'	GCA_900639665.1	1	1	0	0	0	0	1	0	0	0	0	1	0	0	0	0	0	0	0	0	0	0	0	0	1	0	0	0	1	0	0	0	0	0	0	0	1	0
GCA_900639715.1	117	atpA_9-ddl_1-gdh_1-purK_1-gyd_1-pstS_1-adk_1	LR135496	Enterococcus faecium	blank	blank	blank	blank	blank	blank'	GCA_900639715.1	1	0	0	0	0	0	1	0	0	0	0	0	0	0	0	0	0	0	0	0	0	0	0	0	1	0	0	0	1	0	0	0	0	0	0	0	1	0
GCA_900639725.1	Unknown	atpA_9-ddl_1-gdh_1-purK_1-#-pstS_1-adk_1	LR135477	Enterococcus faecium	blank	blank	blank	blank	blank	blank'	GCA_900639725.1	1	1	0	0	0	0	0	0	0	0	0	1	0	0	0	0	0	0	0	0	0	0	0	0	1	0	0	0	1	0	0	0	0	0	0	0	1	0
GCA_900640265.1	310	atpA_9-ddl_2-gdh_1-purK_6-gyd_22-pstS_7-adk_1	LR135785	Enterococcus faecium	blank	blank	blank	blank	blank	blank'	GCA_900640265.1	1	0	0	0	0	0	0	0	0	0	0	0	0	0	0	0	0	0	0	0	0	0	0	0	1	0	0	0	1	0	0	0	0	0	0	0	1	0
GCA_901669905.1	192	atpA_15-ddl_1-gdh_1-purK_1-gyd_1-pstS_7-adk_1	CABFJB01	Enterococcus faecium	blank	blank	blank	blank	blank	blank'	GCA_901669905.1	1	1	0	0	0	0	1	0	0	0	0	1	0	0	0	0	0	0	0	0	0	0	0	0	1	0	0	0	1	0	0	0	0	0	0	0	1	0
GCA_902386195.1	117	atpA_9-ddl_1-gdh_1-purK_1-gyd_1-pstS_1-adk_1	CABMID01	Enterococcus faecium	blank	blank	human gut	blank	blank	blank'	GCA_902386195.1	1	1	0	0	0	0	1	0	0	0	0	1	0	0	0	0	0	0	0	0	0	0	0	0	0	1	0	0	0	1	0	0	0	0	0	0	0	1
GCA_907163315.1	Unknown	atpA_15-#-gdh_1-purK_1-gyd_1-pstS_20-adk_1	OU015354	Enterococcus faecium	AUS2002	blank	hepatic abscess	blank	blank	blank'	GCA_907163315.1	1	1	0	0	0	0	1	0	0	0	0	1	0	0	0	0	0	0	0	0	0	0	0	0	0	0	1	0	0	0	1	0	0	0	0	0	0	0
GCA_907165365.1	117	atpA_9-ddl_1-gdh_1-purK_1-gyd_1-pstS_1-adk_1	OU015716	Enterococcus faecium	blank	blank	Inguinal/Rectal swab	blank	blank	blank'	GCA_907165365.1	1	0	0	0	0	0	1	0	0	0	0	0	0	0	0	0	0	0	0	0	0	0	0	0	1	0	0	0	1	0	0	0	0	0	0	0	1	0
GCA_907176135.1	203	atpA_15-ddl_1-gdh_1-purK_1-gyd_1-pstS_20-adk_1	CP027519	Enterococcus faecium	blank	blank	Superficial wound	blank	blank	blank'	GCA_907176135.1	1	1	0	0	0	0	1	0	0	0	0	0	0	0	0	0	0	0	0	0	0	0	0	0	1	0	0	0	1	0	0	0	0	0	0	0	1	0
GCA_907176815.1	203	atpA_15-ddl_1-gdh_1-purK_1-gyd_1-pstS_20-adk_1	CP027519	Enterococcus faecium	blank	blank	Superficial wound	blank	blank	blank'	GCA_907176815.1	1	1	0	0	0	0	1	0	0	0	0	0	0	0	0	0	0	0	0	0	0	0	0	0	1	0	0	0	1	0	0	0	0	0	0	0	1	0
GCA_907177285.1	203	atpA_15-ddl_1-gdh_1-purK_1-gyd_1-pstS_20-adk_1	CP027519	Enterococcus faecium	blank	blank	Superficial wound	blank	blank	blank'	GCA_907177285.1	1	1	0	0	0	0	1	0	0	0	0	0	0	0	0	0	0	0	0	0	0	0	0	0	1	0	0	0	1	0	0	0	0	0	0	0	1	0
GCA_947510805.1	Unknown	atpA_9-ddl_1-gdh_1-purK_1-#-pstS_7-adk_1	CANNSD01	Enterococcus faecium	blank	blank	Laboratory	blank	blank	blank'	GCA_947510805.1	1	0	0	0	0	0	1	0	0	0	0	1	0	0	0	0	0	0	0	0	0	0	0	0	1	0	0	0	1	0	0	0	0	0	0	0	0	0
GCA_947511065.1	Unknown	atpA_9-ddl_1-gdh_1-purK_1-#-pstS_7-adk_1	CANNSE01	Enterococcus faecium	blank	blank	Blood culture	blank	blank	blank'	GCA_947511065.1	1	0	0	0	0	0	1	0	0	0	0	1	0	0	0	0	0	0	0	0	0	0	0	0	1	0	0	0	1	0	0	0	0	0	0	0	1	0
GCA_947511075.1	Unknown	atpA_9-ddl_1-gdh_1-purK_1-#-pstS_7-adk_1	CANNSF01	Enterococcus faecium	blank	blank	Laboratory	blank	blank	blank'	GCA_947511075.1	1	0	0	0	0	0	1	0	0	0	0	1	0	0	0	0	0	0	0	0	0	0	0	0	1	0	0	0	1	0	0	0	0	0	0	0	0	0
[truncated: 67 more columns]
